# Supplementary material for: Effects of chromium propionate supplementation on production performance, blood parameters, ruminal fermentation indices, and microbial diversity in heat-stressed Holstein dairy cows
Source: Front Vet Sci. 2025 Sep 1;12:1651670. doi: 10.3389/fvets.2025.1651670 (PMC12434968; doi:10.3389/fvets.2025.1651670)
Supplement: Supplementary file 1 [file Table_1.xlsx]

## Sheet: Sheet1
10105						10324						10633						11672						12820						12940						13150						13635						14069
Day	Data	Milk yield	Electrical conductivity	Milking duration	Locomotor activity	Day	Data	Milk yield	Electrical conductivity	Milking duration	Locomotor activity	Day	Data	Milk yield	Electrical conductivity	Milking duration	Locomotor activity	Day	Data	Milk yield	Electrical conductivity	Milking duration	Locomotor activity	Day	Data	Milk yield	Electrical conductivity	Milking duration	Locomotor activity	Day	Data	Milk yield	Electrical conductivity	Milking duration	Locomotor activity	Day	Data	Milk yield	Electrical conductivity	Milking duration	Locomotor activity	Day	Data	Milk yield	Electrical conductivity	Milking duration	Locomotor activity	Day	Data
0	2021-11-25	3.4	7.5	3	--	0	2021-11-27	12	8.8	3.7	215	0	2021-11-28	--	--	--	--	0	2021-11-27	6.5	8.3	4.8	--	0	2021-11-28	--	--	--	--	0	2021-11-22	--	--	--	--	0	2021-11-30	--	--	--	--	0	2021-11-23	--	--	--	--	0	2021-11-27
1	2021-11-26	25	10.1	3.7	317	1	2021-11-28	20.4	9.7	3.3	343	1	2021-11-29	5.4	10	2.3	268	1	2021-11-28	20.9	9.1	7.6	249	1	2021-11-29	16	8.2	3.5	227	1	2021-11-23	15.1	9.2	3.6	211	1	2021-12-01	18.5	9.3	7.1	302	1	2021-11-24	9.4	9.1	2.3	195	1	2021-11-28
2	2021-11-27	38	9.6	4.3	248	2	2021-11-29	27.2	9.3	3.6	263	2	2021-11-30	8.1	9.8	3.5	406	2	2021-11-29	23.7	8.6	4.7	333	2	2021-11-30	28.6	8.6	3.6	346	2	2021-11-24	31.4	8.8	4.5	200	2	2021-12-02	23.1	8.7	4.9	158	2	2021-11-25	21.9	8.7	3.1	196	2	2021-11-29
3	2021-11-28	36.4	9.5	5	217	3	2021-11-30	33.4	8.7	4.4	191	3	2021-12-01	--	--	--	--	3	2021-11-30	28.4	8.5	8.1	219	3	2021-12-01	32.6	8.6	5.5	294	3	2021-11-25	31.3	8.4	4.8	165	3	2021-12-03	25.4	8.4	4.2	138	3	2021-11-26	22.4	8.7	3.3	180	3	2021-11-30
4	2021-11-29	39.4	8.1	6.3	197	4	2021-12-01	34.5	8.5	5	202	4	2021-12-02	--	--	--	--	4	2021-12-01	28.8	8.3	6.7	219	4	2021-12-02	21.9	8.2	4.3	210	4	2021-11-26	36	8.4	4.5	221	4	2021-12-04	24.8	9.1	5.2	167	4	2021-11-27	25.8	8.3	3.4	154	4	2021-12-01
5	2021-11-30	43.2	8.3	5.3	231	5	2021-12-02	23.4	8.6	4	233	5	2021-12-03	20.5	10	5.5	165	5	2021-12-02	25.8	7.8	5.9	185	5	2021-12-03	34.6	8.6	4.3	229	5	2021-11-27	36.3	8.1	4.9	200	5	2021-12-05	23.8	8.3	5	309	5	2021-11-28	30.1	8	4.4	140	5	2021-12-02
6	2021-12-01	48.1	8.4	5.6	175	6	2021-12-03	33.1	9	5	253	6	2021-12-04	6.4	9.1	2.6	154	6	2021-12-03	30.7	7.7	6.1	190	6	2021-12-04	37.5	8.4	4.3	130	6	2021-11-28	37.2	7.9	4.4	194	6	2021-12-06	24.8	8.4	4.9	224	6	2021-11-29	31.5	8.8	5.5	152	6	2021-12-03
7	2021-12-02	30.9	8.1	6.1	214	7	2021-12-04	34.3	8.7	4.6	293	7	2021-12-05	8.8	10.1	3.6	167	7	2021-12-04	33.1	7.9	7.7	191	7	2021-12-05	38.7	8.3	4.7	121	7	2021-11-29	39.7	8	4.7	231	7	2021-12-07	25.9	8.4	5.7	156	7	2021-11-30	33.8	8.4	5.1	188	7	2021-12-04
8	2021-12-03	48.6	8.6	5.1	150	8	2021-12-05	33.3	8.8	5.6	260	8	2021-12-06	7.2	9.6	3.5	214	8	2021-12-05	32.7	8.1	5	231	8	2021-12-06	30	8.1	3.8	155	8	2021-11-30	41.1	8	4.7	218	8	2021-12-08	24.6	8.3	6.4	222	8	2021-12-01	36	8.7	6.9	194	8	2021-12-05
9	2021-12-04	53.5	8.1	4.9	171	9	2021-12-06	36.1	8.4	5.4	245	9	2021-12-07	16.9	9.7	3.3	158	9	2021-12-06	34.3	7.9	8.1	190	9	2021-12-07	45.5	8.1	4.7	118	9	2021-12-01	42.3	7.9	6.9	175	9	2021-12-09	29.2	8.4	5.8	182	9	2021-12-02	24.5	9	5.1	196	9	2021-12-06
10	2021-12-05	50.6	8.5	5.3	167	10	2021-12-07	33.4	8.7	5.1	245	10	2021-12-08	16.6	9.2	3.9	213	10	2021-12-07	32.7	7.8	6.7	241	10	2021-12-08	46.6	8	5.1	114	10	2021-12-02	37.5	7.5	4	159	10	2021-12-10	35.4	8.4	5.7	155	10	2021-12-03	37.1	9.2	5.1	179	10	2021-12-07
11	2021-12-06	52.8	8.3	6.7	159	11	2021-12-08	37	8.9	5.1	317	11	2021-12-09	16.4	8.9	3.7	203	11	2021-12-08	36.6	7.8	5.9	222	11	2021-12-09	45.5	8.1	5.3	121	11	2021-12-03	38.5	7.3	4.6	168	11	2021-12-11	36.4	8.4	6.3	154	11	2021-12-04	38.9	8.6	5	178	11	2021-12-08
12	2021-12-07	54.5	8.1	5.5	176	12	2021-12-09	37.9	8.8	4.6	270	12	2021-12-10	16.6	9.3	3.7	203	12	2021-12-09	40.5	7.7	6.9	207	12	2021-12-10	47.2	8	5	119	12	2021-12-04	39.8	7.8	4.9	180	12	2021-12-12	44.5	8.7	6.2	186	12	2021-12-05	41.4	8.7	4.9	181	12	2021-12-09
13	2021-12-08	55.4	8.9	6.7	154	13	2021-12-10	37.3	8.8	4.8	251	13	2021-12-11	17.5	9.1	2.5	259	13	2021-12-10	37.5	7.5	7.1	225	13	2021-12-11	48.7	8.3	4.9	130	13	2021-12-05	47	8	5.9	164	13	2021-12-13	38.8	8.5	6.3	182	13	2021-12-06	41.4	8.5	6.4	183	13	2021-12-10
14	2021-12-09	55.8	8.1	5.3	171	14	2021-12-11	40.9	8.9	4	221	14	2021-12-12	20.6	9.1	2.6	240	14	2021-12-11	38.6	7.5	7.5	208	14	2021-12-12	57.3	8.2	5.3	148	14	2021-12-06	42.2	7.9	5.3	199	14	2021-12-14	41.3	8.3	6.2	196	14	2021-12-07	39.4	8.7	5.3	184	14	2021-12-11
15	2021-12-10	52.1	8.2	5.9	153	15	2021-12-12	32.3	8.7	4.3	257	15	2021-12-13	20.5	9.1	2.9	219	15	2021-12-12	44.4	7.8	5.8	213	15	2021-12-13	48	8.3	5.5	157	15	2021-12-07	40.6	8.1	4.9	185	15	2021-12-15	41.7	8.5	6.1	160	15	2021-12-08	36	8.6	5.4	224	15	2021-12-12
16	2021-12-11	49	8.5	5.1	151	16	2021-12-13	38.6	8.5	4.8	298	16	2021-12-14	23.1	9.5	3.6	252	16	2021-12-13	39.1	7.8	6.6	178	16	2021-12-14	54.2	8.3	5.4	223	16	2021-12-08	40.2	8.2	4.5	187	16	2021-12-16	39	8.6	6.3	194	16	2021-12-09	42.8	8.7	5.6	156	16	2021-12-13
17	2021-12-12	56.6	8.2	5	160	17	2021-12-14	38.4	8.6	5	288	17	2021-12-15	24.8	8.9	3	248	17	2021-12-14	42.2	7.7	6.5	179	17	2021-12-15	54	8.3	5.4	271	17	2021-12-09	40.4	8	4.7	175	17	2021-12-17	36.1	8.7	6.3	200	17	2021-12-10	44.8	8.9	5.7	177	17	2021-12-14
18	2021-12-13	58.7	8.6	6.8	153	18	2021-12-15	40.3	8.7	5.5	238	18	2021-12-16	18.6	8.8	5.5	247	18	2021-12-15	43.8	7.9	6.5	212	18	2021-12-16	49.7	7.9	5.3	246	18	2021-12-10	37.5	8.2	5.9	162	18	2021-12-18	35.6	9	6.2	190	18	2021-12-11	41.4	8.6	5.7	140	18	2021-12-15
19	2021-12-14	58.4	9.7	5.7	150	19	2021-12-16	35.1	8.4	4.6	287	19	2021-12-17	26.1	9.1	3.7	237	19	2021-12-16	42.2	8.1	6.8	199	19	2021-12-17	57.5	8.5	6.1	240	19	2021-12-11	31.5	7.9	3.6	205	19	2021-12-19	40	9.6	6.9	223	19	2021-12-12	47.4	9.5	4.9	184	19	2021-12-16
20	2021-12-15	54.4	9	5.8	179	20	2021-12-17	45.4	8.5	4.2	288	20	2021-12-18	28.2	9.2	3.5	267	20	2021-12-17	32.4	8	6.8	225	20	2021-12-18	54.1	8	5.7	149	20	2021-12-12	35	8.2	4.2	175	20	2021-12-20	25.8	8.8	7	224	20	2021-12-13	43.3	8.4	5.6	175	20	2021-12-17
21	2021-12-16	65.6	8.8	6.1	146	21	2021-12-18	52	8.7	4.7	285	21	2021-12-19	28.2	9.2	3.8	258	21	2021-12-18	43.9	7.8	6.2	191	21	2021-12-19	58.7	8.3	6.3	149	21	2021-12-13	34.3	7.9	3.9	180	21	2021-12-21	40.1	8.6	6.3	252	21	2021-12-14	38.5	8.5	4.8	175	21	2021-12-18
22	2021-12-17	58.3	8.8	5.8	217	22	2021-12-19	52.3	8.9	5	411	22	2021-12-20	30.1	9.1	4	275	22	2021-12-19	42.5	8.9	6.7	199	22	2021-12-20	58.5	8.5	6	159	22	2021-12-14	36.1	8.9	4.6	198	22	2021-12-22	42.1	8.5	6.9	258	22	2021-12-15	45.5	8.8	5.5	188	22	2021-12-19
23	2021-12-18	41.1	8.5	5	155	23	2021-12-20	44.3	8.6	4.7	252	23	2021-12-21	32.1	9.8	4	286	23	2021-12-20	44.8	8	6.2	219	23	2021-12-21	61.3	8.4	5.6	166	23	2021-12-15	36.2	8.1	3.8	217	23	2021-12-23	39.1	8.3	6.5	235	23	2021-12-16	31.5	8.8	6	165	23	2021-12-20
24	2021-12-19	65.5	8.7	6.1	151	24	2021-12-21	50.3	8.4	5.1	274	24	2021-12-22	28.6	8.8	3.8	265	24	2021-12-21	44.2	8.2	6.4	188	24	2021-12-22	65.1	8.8	5.7	124	24	2021-12-16	39.2	8.7	6.2	226	24	2021-12-24	43.4	8	7.8	225	24	2021-12-17	48.2	9	5.8	170	24	2021-12-21
25	2021-12-20	63.8	8.6	6	131	25	2021-12-22	54.1	9.7	5.4	293	25	2021-12-23	31.3	9.1	4.5	284	25	2021-12-22	44.4	8.3	7	227	25	2021-12-23	57.7	8.8	6	177	25	2021-12-17	40.4	8.9	6	195	25	2021-12-25	39.2	8.2	5.8	231	25	2021-12-18	48.9	8.9	5.8	176	25	2021-12-22
26	2021-12-21	61.8	8.2	5.8	139	26	2021-12-23	50.9	8.8	5.8	326	26	2021-12-24	36.1	8.8	4.3	245	26	2021-12-23	45.7	8.4	6.6	217	26	2021-12-24	64.2	8.6	5.9	135	26	2021-12-18	42	8.6	4.6	197	26	2021-12-26	37.9	8.2	6.3	171	26	2021-12-19	49.2	9.3	6.3	211	26	2021-12-23
27	2021-12-22	59.9	8.4	5.6	149	27	2021-12-24	51.4	8.9	6.7	355	27	2021-12-25	37	9	4.3	220	27	2021-12-24	53.2	8.4	7.2	229	27	2021-12-25	58.8	8.4	6.4	143	27	2021-12-19	45.4	8.8	4.8	191	27	2021-12-27	40.3	8.3	6.4	210	27	2021-12-20	44.2	9.4	5.8	201	27	2021-12-24
28	2021-12-23	62.3	8.6	5.9	142	28	2021-12-25	52.3	8.6	6.6	338	28	2021-12-26	34.8	8.7	4.1	276	28	2021-12-25	47	8.8	6.3	218	28	2021-12-26	56	8.6	6	148	28	2021-12-20	44.8	8.9	5.8	214	28	2021-12-28	34.4	8.1	6.1	247	28	2021-12-21	51.5	9.3	6.3	213	28	2021-12-25
29	2021-12-24	65.1	8.7	6.1	171	29	2021-12-26	51.6	9.3	5.9	310	29	2021-12-27	35.2	8.5	4.5	304	29	2021-12-26	44.5	8.2	8	206	29	2021-12-27	55.2	9.5	5.4	136	29	2021-12-21	32.1	8.8	4.9	206	29	2021-12-29	36.4	8.8	6.9	217	29	2021-12-22	51.4	9.3	7.4	223	29	2021-12-26
30	2021-12-25	63.3	8.5	5.8	148	30	2021-12-27	49.9	8.8	6.3	312	30	2021-12-28	38.3	8.8	4.5	284	30	2021-12-27	45.5	8.5	7	311	30	2021-12-28	59.6	8.6	5.3	125	30	2021-12-22	50.4	8.7	5.6	195	30	2021-12-30	38.3	8.6	6.4	210	30	2021-12-23	49.7	9.1	6.1	175	30	2021-12-27
31	2021-12-26	58	8.7	5.8	141	31	2021-12-28	52.9	8.6	5.8	273	31	2021-12-29	40.3	8.7	4.5	210	31	2021-12-28	59	8.2	6.4	254	31	2021-12-29	55.5	8.3	5.4	174	31	2021-12-23	46.6	8.1	5.4	184	31	2021-12-31	40.1	8.8	6.7	194	31	2021-12-24	53.4	9.8	6.2	205	31	2021-12-28
32	2021-12-27	57.9	8.6	5.7	147	32	2021-12-29	56.9	8.8	5.5	271	32	2021-12-30	38.3	8.3	4.7	234	32	2021-12-29	49.6	8.3	7.1	204	32	2021-12-30	57.8	8.3	5.7	150	32	2021-12-24	54.1	8.7	4.8	230	32	2022-01-01	38.7	8.3	6.1	195	32	2021-12-25	53.8	8.9	6.6	197	32	2021-12-29
33	2021-12-28	62	8.5	6.2	177	33	2021-12-30	53.7	8.7	5.6	295	33	2021-12-31	37.5	8.4	4.8	237	33	2021-12-30	43.8	8.2	6.5	251	33	2021-12-31	58.3	8.8	5.8	139	33	2021-12-25	48.9	8.8	5.6	175	33	2022-01-02	41.6	8.1	5.9	174	33	2021-12-26	50.6	8.8	5.5	186	33	2021-12-30
34	2021-12-29	62.3	8.7	5.4	213	34	2021-12-31	58.4	8.7	6.9	238	34	2022-01-01	40.2	8.7	4.5	237	34	2021-12-31	40.1	8	6.2	199	34	2022-01-01	60.7	9.1	5.7	149	34	2021-12-26	48.5	9.5	4.7	187	34	2022-01-03	42.7	8.1	6.2	201	34	2021-12-27	54.5	8.8	6.4	202	34	2021-12-31
35	2021-12-30	67.6	8.6	6.3	156	35	2022-01-01	58.4	8.6	5.8	270	35	2022-01-02	37.3	8.4	4.4	233	35	2022-01-01	47.4	9.1	6.9	207	35	2022-01-02	61.8	9	6.3	148	35	2021-12-27	45.3	8.1	4.8	213	35	2022-01-04	44	8.2	6.1	192	35	2021-12-28	56.3	8.9	6.4	195	35	2022-01-01
36	2021-12-31	66	8.4	5.4	181	36	2022-01-02	55.7	8.8	5.8	294	36	2022-01-03	39.7	8.6	4.7	270	36	2022-01-02	45.4	7.9	6.5	214	36	2022-01-03	56.9	8.6	6	157	36	2021-12-28	49.8	8.6	5.5	240	36	2022-01-05	39.4	8.1	5.9	172	36	2021-12-29	51.7	8.7	5.5	205	36	2022-01-02
37	2022-01-01	61.9	8.5	5.2	181	37	2022-01-03	58.1	8.8	5.9	290	37	2022-01-04	38.4	8.5	4.7	223	37	2022-01-03	51.6	8.7	6	--	37	2022-01-04	61.2	8.8	6.1	141	37	2021-12-29	49.8	8.6	5.3	210	37	2022-01-06	38.5	8	6.3	176	37	2021-12-30	53.2	8.6	6.2	188	37	2022-01-03
38	2022-01-02	56.5	8.5	5.4	166	38	2022-01-04	60.7	8.9	6.5	292	38	2022-01-05	40.8	8.7	4.6	236	38	2022-01-04	42.4	7.7	6.4	392	38	2022-01-05	56.7	8.8	5.8	145	38	2021-12-30	48.4	8.4	5.1	222	38	2022-01-07	42.2	8.7	6.4	204	38	2021-12-31	52	8.5	6.2	227	38	2022-01-04
39	2022-01-03	68.1	8.7	6.3	159	39	2022-01-05	61.2	8.7	6.1	231	39	2022-01-06	41.8	8.3	4.8	269	39	2022-01-05	49.5	8.5	6.6	196	39	2022-01-06	60.4	8.9	5.8	140	39	2021-12-31	47.8	8.2	5.5	206	39	2022-01-08	38.8	8.1	6.5	176	39	2022-01-01	48	8.3	5.8	178	39	2022-01-05
40	2022-01-04	66.3	8.8	5.7	199	40	2022-01-06	55.9	8.8	6.5	260	40	2022-01-07	40.3	8.7	4.4	214	40	2022-01-06	56	8.4	6.5	185	40	2022-01-07	61	8.9	5.7	142	40	2022-01-01	47.4	8.2	5.4	194	40	2022-01-09	44.5	8.1	6.2	174	40	2022-01-02	52.4	8.9	6.4	201	40	2022-01-06
41	2022-01-05	68.6	8.6	6	185	41	2022-01-07	58.9	8.5	6.1	285	41	2022-01-08	38.5	8.3	4.7	232	41	2022-01-07	42.2	8.1	6.2	214	41	2022-01-08	59.8	9	5.6	134	41	2022-01-02	49.2	8	5.2	220	41	2022-01-10	41.9	8.7	6	173	41	2022-01-03	49.6	8.8	6.6	174	41	2022-01-07
42	2022-01-06	62.8	8.7	5.4	156	42	2022-01-08	55.3	8.6	6	259	42	2022-01-09	41.6	8.7	4.5	239	42	2022-01-08	45.6	8.3	6.3	222	42	2022-01-09	60.9	9	5.8	132	42	2022-01-03	48.8	8.2	5.8	191	42	2022-01-11	44.8	8.3	6.3	186	42	2022-01-04	50	9.1	5.9	183	42	2022-01-08
43	2022-01-07	62.3	8.5	5.7	133	43	2022-01-09	56.6	8.6	6.5	223	43	2022-01-10	44.1	9.5	5.2	223	43	2022-01-09	48.8	8.4	6.6	221	43	2022-01-10	59	9.2	5.5	144	43	2022-01-04	51.5	8.2	5	182	43	2022-01-12	34.9	8.6	6.6	396	43	2022-01-05	54.9	8.9	6.3	185	43	2022-01-09
44	2022-01-08	63.2	8.8	5.7	147	44	2022-01-10	58.9	8.5	5.8	175	44	2022-01-11	44.5	8.7	5.1	218	44	2022-01-10	29.7	8.1	6.4	231	44	2022-01-11	59.7	9	5.6	135	44	2022-01-05	40.4	9.8	5.4	943	44	2022-01-13	50.2	7.9	6.8	433	44	2022-01-06	54.7	8.6	5.1	200	44	2022-01-10
45	2022-01-09	63.6	8.7	5.5	131	45	2022-01-11	58.1	8.6	6	195	45	2022-01-12	42.7	8.4	5	278	45	2022-01-11	45.4	8.3	6.4	195	45	2022-01-12	64.4	8.8	6.1	141	45	2022-01-06	50.6	8.8	5.6	253	45	2022-01-14	43.4	8.1	6.6	176	45	2022-01-07	53.5	8.5	6.2	167	45	2022-01-11
46	2022-01-10	69.5	8.6	6.3	146	46	2022-01-12	38.5	8.4	5.5	138	46	2022-01-13	44.3	8.6	5.4	--	46	2022-01-12	47.9	8.3	6.6	283	46	2022-01-13	59.1	9.3	5.7	574	46	2022-01-07	50.2	8.5	5.1	181	46	2022-01-15	43	8.4	6.6	172	46	2022-01-08	53.4	8.5	6.5	174	46	2022-01-12
47	2022-01-11	66.5	8.2	6.3	172	47	2022-01-13	47	8.2	4.9	196	47	2022-01-14	40.3	8.4	4.4	268	47	2022-01-13	38.3	8.6	6.5	--	47	2022-01-14	61.9	8.7	5.8	118	47	2022-01-08	47.4	8.1	5.4	200	47	2022-01-16	44.8	8.2	6.3	170	47	2022-01-09	49.4	8.9	6	194	47	2022-01-13
48	2022-01-12	64.9	9.7	6.3	164	48	2022-01-14	43	8.4	4.4	191	48	2022-01-15	42.9	8.3	4.6	220	48	2022-01-14	44.7	8.3	6.4	163	48	2022-01-15	40.3	8.7	6.4	136	48	2022-01-09	52.8	8.2	5.4	186	48	2022-01-17	44.9	8	6.2	184	48	2022-01-10	55.1	8.5	6.2	212	48	2022-01-14
49	2022-01-13	41	8.6	5.3	227	49	2022-01-15	38.8	8.2	4.6	168	49	2022-01-16	42.4	8.5	4.5	216	49	2022-01-15	36	8.4	6.7	243	49	2022-01-16	63.3	8.7	5.9	140	49	2022-01-10	47.5	8.2	5.4	246	49	2022-01-18	41.9	8.5	6	194	49	2022-01-11	54.1	8.9	5.9	183	49	2022-01-15
50	2022-01-14	63.4	8.2	5.1	141	50	2022-01-16	46.2	8.3	5	162	50	2022-01-17	47.7	8.4	6.2	247	50	2022-01-16	49	8.3	6.5	174	50	2022-01-17	56.5	8.9	6.2	133	50	2022-01-11	49.8	9	5.2	220	50	2022-01-19	44.4	8.2	6.8	170	50	2022-01-12	52.8	8.8	5.8	221	50	2022-01-16
51	2022-01-15	62.3	8.4	5.8	186	51	2022-01-17	39.5	8.8	6.5	156	51	2022-01-18	43.2	8.6	4.5	253	51	2022-01-17	47	9.1	6.4	205	51	2022-01-18	50.4	10.1	5.8	132	51	2022-01-12	50.4	8.6	5.8	239	51	2022-01-20	43.8	8.4	6.4	153	51	2022-01-13	47.5	8.5	6.3	187	51	2022-01-17
52	2022-01-16	66.4	8.8	5.6	163	52	2022-01-18	47.1	9	4.6	139	52	2022-01-19	42.7	8.3	4.3	207	52	2022-01-18	50	9.6	6.3	218	52	2022-01-19	62.2	9	6	139	52	2022-01-13	50.9	8.3	6	193	52	2022-01-21	43	8.6	6.4	173	52	2022-01-14	51.8	8.9	6.2	175	52	2022-01-18
53	2022-01-17	55.7	8.7	5.7	154	53	2022-01-19	45.1	8.9	4.9	166	53	2022-01-20	48.6	8.9	5.3	230	53	2022-01-19	50	8.5	7	205	53	2022-01-20	57.2	9.1	5.5	158	53	2022-01-14	47.8	8.1	5.4	190	53	2022-01-22	39.4	8.4	6.7	154	53	2022-01-15	52.3	8.8	6.6	184	53	2022-01-19
54	2022-01-18	59	8.6	6	141	54	2022-01-20	51.3	8.7	5.4	166	54	2022-01-21	48	8.9	5.2	238	54	2022-01-20	50.5	8.5	6.9	189	54	2022-01-21	63.4	8.8	5.8	123	54	2022-01-15	47.5	8.1	5.9	228	54	2022-01-23	41	8.3	6.1	165	54	2022-01-16	52.2	9.7	6.3	204	54	2022-01-20
55	2022-01-19	61.9	9.9	6	155	55	2022-01-21	50	8.5	5.1	156	55	2022-01-22	44.2	8.6	4.6	205	55	2022-01-21	51.9	8.5	6.3	219	55	2022-01-22	65.8	9.8	5.5	144	55	2022-01-16	48	8.4	5.7	215	55	2022-01-24	37.7	8.6	6.4	162	55	2022-01-17	55.6	9.2	6.4	176	55	2022-01-21
56	2022-01-20	61.2	8.6	5.4	146	56	2022-01-22	53.8	9	5	168	56	2022-01-23	46.4	8.8	4.6	243	56	2022-01-22	48.7	8.1	6.4	179	56	2022-01-23	65.3	9	5.5	136	56	2022-01-17	49	8.8	4.9	213	56	2022-01-25	45.3	8.5	6.8	166	56	2022-01-18	49.1	9	6	191	56	2022-01-22
57	2022-01-21	57.5	10.1	5.7	173	57	2022-01-23	52.1	8.9	5.5	156	57	2022-01-24	46.1	8.9	4.8	222	57	2022-01-23	50.2	8.2	6.1	202	57	2022-01-24	61.2	9.4	6	118	57	2022-01-18	45.9	8.3	6.2	184	57	2022-01-26	43.5	9.6	6.2	160	57	2022-01-19	54.6	9	6.2	161	57	2022-01-23
58	2022-01-22	55.6	8.2	5.2	150	58	2022-01-24	52.6	8.8	5.3	149	58	2022-01-25	44.2	8.4	5.7	209	58	2022-01-24	49.8	8.3	6.9	205	58	2022-01-25	61.1	9.2	6.2	128	58	2022-01-19	48	8.3	5.5	161	58	2022-01-27	42.5	8.8	6	151	58	2022-01-20	59.7	9.1	6.1	183	58	2022-01-24
59	2022-01-23	48.3	9.9	5.3	152	59	2022-01-25	54.3	9.1	6.2	156	59	2022-01-26	45.6	8.8	5.8	302	59	2022-01-25	50.4	8.5	6.5	179	59	2022-01-26	58.5	9.6	5.6	140	59	2022-01-20	39.2	8.4	5.3	192	59	2022-01-28	44.7	8.7	6.7	174	59	2022-01-21	50.4	9.1	6	186	59	2022-01-25
60	2022-01-24	57.2	8.8	5.5	128	60	2022-01-26	58.6	9.3	5.3	181	60	2022-01-27	46.6	9.7	5.1	294	60	2022-01-26	46.8	8.7	6.2	294	60	2022-01-27	61.3	9.3	5.5	123	60	2022-01-21	44.4	8.6	4.6	226	60	2022-01-29	46.6	8.7	6.6	168	60	2022-01-22	53.2	8.3	5.9	188	60	2022-01-26
61	2022-01-25	71.6	8.9	6	146	61	2022-01-27	57.1	9.3	6.1	174	61	2022-01-28	48.3	8.6	5.3	221	61	2022-01-27	51.5	8.6	6.7	203	61	2022-01-28	61.6	8.9	5.9	114	61	2022-01-22	53.9	9	5.3	208	61	2022-01-30	43.3	8.4	6.7	166	61	2022-01-23	58.3	8.7	5.6	169	61	2022-01-27
62	2022-01-26	61.1	8.8	5.9	159	62	2022-01-28	52.6	10.3	5.4	163	62	2022-01-29	49.1	8.6	5.3	226	62	2022-01-28	50	8.7	7	181	62	2022-01-29	61.7	9.1	6	140	62	2022-01-23	49.3	8.5	5.9	243	62	2022-01-31	41.7	8.9	6.4	217	62	2022-01-24	55.5	8.9	5.8	175	62	2022-01-28
63	2022-01-27	61.8	8.8	5.3	156	63	2022-01-29	51.5	8.9	6.4	159	63	2022-01-30	45.2	8.6	6.7	251	63	2022-01-29	47.4	8.7	6.2	215	63	2022-01-30	42.6	8.4	6.1	121	63	2022-01-24	47	8.4	5.1	172	63	2022-02-01	42.4	8.8	6.7	201	63	2022-01-25	55.3	8.7	6.1	191	63	2022-01-29
64	2022-01-28	65.4	9	5.7	163	64	2022-01-30	40.2	10.4	5.9	155	64	2022-01-31	44.8	8.8	6	283	64	2022-01-30	48.7	8.5	6.7	219	64	2022-01-31	61	9.2	6.1	149	64	2022-01-25	48.4	8.3	4.4	180	64	2022-02-02	45.7	8.7	6.4	163	64	2022-01-26	54.8	9.4	5.9	169	64	2022-01-30
65	2022-01-29	70.8	9.2	5.8	157	65	2022-01-31	54.2	9.2	6.1	129	65	2022-02-01	51.4	8.7	6.5	237	65	2022-01-31	43.8	8.5	6.7	184	65	2022-02-01	61.9	9.9	6.1	120	65	2022-01-26	50.1	8.3	4.9	207	65	2022-02-03	38	8.6	6.8	189	65	2022-01-27	56.2	8.9	5.4	210	65	2022-01-31
66	2022-01-30	56	9.2	5.9	189	66	2022-02-01	61.3	9	6.6	158	66	2022-02-02	47.6	8.5	5.7	253	66	2022-02-01	41.2	8.1	6.5	167	66	2022-02-02	63.3	9.3	6.3	144	66	2022-01-27	51.9	9.2	4.8	225	66	2022-02-04	47.3	8.8	7.2	176	66	2022-01-28	55.8	8.7	5.8	166	66	2022-02-01
67	2022-01-31	65.5	10	5.8	130	67	2022-02-02	65.7	9.1	6.2	137	67	2022-02-03	48.2	8.9	5.5	250	67	2022-02-02	49.5	8.5	6.6	207	67	2022-02-03	64.9	9.2	5.9	135	67	2022-01-28	47.2	8.2	5.1	185	67	2022-02-05	43.4	8.8	7.5	197	67	2022-01-29	49	8.5	5.9	218	67	2022-02-02
68	2022-02-01	62	9.2	6	160	68	2022-02-03	55.8	9.2	6	163	68	2022-02-04	48.5	8.7	5.1	219	68	2022-02-03	44.7	8.2	6.5	214	68	2022-02-04	62	9.4	6.4	135	68	2022-01-29	53.9	8.4	5.9	198	68	2022-02-06	44	9.9	6.4	185	68	2022-01-30	49.4	8.8	6.4	194	68	2022-02-03
69	2022-02-02	64.8	8.8	5.7	160	69	2022-02-04	62.3	8.9	6.6	179	69	2022-02-05	47.3	8.8	4.9	236	69	2022-02-04	50.9	8.5	7.4	201	69	2022-02-05	66.9	9.5	6	154	69	2022-01-30	49.8	8.5	6.7	193	69	2022-02-07	41.8	8.7	6.2	172	69	2022-01-31	51.3	8.9	6.6	210	69	2022-02-04
70	2022-02-03	67.7	8.9	5.2	154	70	2022-02-05	56.3	9.1	5.7	179	70	2022-02-06	51.1	8.5	5.7	243	70	2022-02-05	49.6	8.8	6.3	218	70	2022-02-06	61.8	9.5	6	125	70	2022-01-31	47.7	8.8	5	191	70	2022-02-08	42.5	8.8	6.3	241	70	2022-02-01	58.1	8.9	6.2	196	70	2022-02-05
71	2022-02-04	65.7	9	5.2	152	71	2022-02-06	59.7	9.2	6	164	71	2022-02-07	48.4	8.7	5.2	280	71	2022-02-06	51.1	8.6	6.6	253	71	2022-02-07	63.8	9.3	5.8	167	71	2022-02-01	48	8.2	5.3	192	71	2022-02-09	42.3	8.8	7.2	158	71	2022-02-02	59.6	8.9	6.1	178	71	2022-02-06
72	2022-02-05	60.3	9.6	5.8	169	72	2022-02-07	60	8.8	6.1	210	72	2022-02-08	46.2	8.7	4.9	224	72	2022-02-07	48.7	8.8	6.6	243	72	2022-02-08	61.1	9.7	6.2	160	72	2022-02-02	48.1	8.5	5.4	191	72	2022-02-10	39.4	8.8	6.2	165	72	2022-02-03	53.3	8.8	6.1	185	72	2022-02-07
73	2022-02-06	69.6	9.8	5.5	137	73	2022-02-08	61.3	8.8	6	204	73	2022-02-09	50.7	8.8	5.5	245	73	2022-02-08	41.3	8.4	6.5	217	73	2022-02-09	63.2	9.2	5.9	150	73	2022-02-03	50.3	8.2	4.9	195	73	2022-02-11	40.4	8.8	6.6	167	73	2022-02-04	57.4	8.8	6.1	184	73	2022-02-08
74	2022-02-07	68.6	8.8	6.5	169	74	2022-02-09	63.1	9.2	6.1	150	74	2022-02-10	47.5	8.9	5.3	250	74	2022-02-09	48	8.7	6.3	243	74	2022-02-10	63.1	9.6	6.1	138	74	2022-02-04	50.7	8.8	5.3	193	74	2022-02-12	41.4	9	6.8	173	74	2022-02-05	54.5	9.1	6.2	178	74	2022-02-09
75	2022-02-08	65.8	8.8	5.6	176	75	2022-02-10	58.4	8.9	6.7	176	75	2022-02-11	48.8	8.9	5.2	227	75	2022-02-10	46.5	8.6	7.3	209	75	2022-02-11	66	9.4	6.1	139	75	2022-02-05	49.2	8.4	4.9	171	75	2022-02-13	43	8.9	6.3	186	75	2022-02-06	56.5	8.8	6.1	169	75	2022-02-10
76	2022-02-09	69.2	9.1	5.1	145	76	2022-02-11	61.3	8.6	6.3	180	76	2022-02-12	47.9	9.5	5.2	229	76	2022-02-11	49.5	8.8	6.4	211	76	2022-02-12	65.8	9.2	6.6	139	76	2022-02-06	50.8	8.4	4.9	167	76	2022-02-14	38.7	8.9	6.4	174	76	2022-02-07	54.8	9.1	6.1	172	76	2022-02-11
77	2022-02-10	57.9	10.5	6	165	77	2022-02-12	59.5	9	5.5	179	77	2022-02-13	45.1	8.5	5.1	223	77	2022-02-12	46.3	8.9	6.5	212	77	2022-02-13	64.5	9.2	5.8	117	77	2022-02-07	48.1	8.4	5.8	180	77	2022-02-15	39.7	8.9	6.4	161	77	2022-02-08	53.4	8.9	6.2	187	77	2022-02-12
78	2022-02-11	69.2	9.4	6	152	78	2022-02-13	63.7	8.7	6.2	181	78	2022-02-14	48.2	8.8	5.2	245	78	2022-02-13	47	8.5	7	206	78	2022-02-14	61.1	9.4	5.7	139	78	2022-02-08	47.8	8.4	5.6	152	78	2022-02-16	38.7	8.7	6.9	184	78	2022-02-09	53.3	8.7	6.2	200	78	2022-02-13
79	2022-02-12	70.2	9.3	5.9	176	79	2022-02-14	62.5	9.1	5.8	185	79	2022-02-15	49.3	9.5	5.8	243	79	2022-02-14	49.5	8.7	6.5	213	79	2022-02-15	62.8	9.2	6.3	153	79	2022-02-09	46.5	9.6	5.1	170	79	2022-02-17	41.5	8.8	6.6	201	79	2022-02-10	55.3	9.2	6.6	188	79	2022-02-14
80	2022-02-13	64.2	8.9	5.7	142	80	2022-02-15	53.8	8.5	6.1	184	80	2022-02-16	47.3	8.6	5.6	216	80	2022-02-15	47.1	8.8	6.4	191	80	2022-02-16	64.9	9.3	6	167	80	2022-02-10	47.3	8.6	5.2	173	80	2022-02-18	41.5	8.9	6.3	172	80	2022-02-11	58.5	9	6	185	80	2022-02-15
81	2022-02-14	70.3	9.1	6	144	81	2022-02-16	58.7	9	5.6	189	81	2022-02-17	49.1	8.8	5.2	226	81	2022-02-16	50	8.8	6.6	221	81	2022-02-17	64.6	9.2	5.7	127	81	2022-02-11	51.3	8.8	5.7	177	81	2022-02-19	38.2	8.6	6.6	173	81	2022-02-12	55.6	9.6	6	175	81	2022-02-16
82	2022-02-15	64.5	9.2	5.4	153	82	2022-02-17	57.5	9	6.4	181	82	2022-02-18	48.1	8.7	5.3	210	82	2022-02-17	47.5	8.9	6.2	200	82	2022-02-18	61.5	9.4	5.7	124	82	2022-02-12	47.3	8.9	5.2	220	82	2022-02-20	36	8.9	6.1	166	82	2022-02-13	55.8	8.9	5.9	185	82	2022-02-17
83	2022-02-16	51.1	9.2	6.6	141	83	2022-02-18	61.1	9.4	5.9	184	83	2022-02-19	49.1	8.9	5.4	250	83	2022-02-18	50.8	8.7	6	211	83	2022-02-19	64.6	9.4	6.5	146	83	2022-02-13	50.7	8.5	5.4	187	83	2022-02-21	41.9	9	6.8	167	83	2022-02-14	54.7	8.7	5.9	164	83	2022-02-18
84	2022-02-17	66.4	9.1	5.2	153	84	2022-02-19	62	8.9	5.8	158	84	2022-02-20	49.4	9.1	5.4	231	84	2022-02-19	51.9	8.6	6.6	224	84	2022-02-20	66.9	9.3	6.3	137	84	2022-02-14	50.4	8.6	5.2	213	84	2022-02-22	42.9	8.9	6.5	168	84	2022-02-15	56.7	8.8	5.5	188	84	2022-02-19
85	2022-02-18	63.6	8.9	4.6	156	85	2022-02-20	63	8.8	6.7	176	85	2022-02-21	50.5	8.6	5.7	222	85	2022-02-20	48.8	8.7	6.3	242	85	2022-02-21	46.6	9.4	5.8	139	85	2022-02-15	51.4	8.6	4.8	195	85	2022-02-23	29.4	9.1	6.3	321	85	2022-02-16	54.9	9	6.2	207	85	2022-02-20
86	2022-02-19	62.1	8.7	6	156	86	2022-02-21	60.1	9.1	5.7	203	86	2022-02-22	48.2	8.9	5.1	234	86	2022-02-21	48	8.5	6.7	170	86	2022-02-22	64.6	9.6	5.5	155	86	2022-02-16	48.9	8.5	5	167	86	2022-02-24	42.6	8.6	6.8	309	86	2022-02-17	58.2	8.9	6.6	168	86	2022-02-21
87	2022-02-20	71.7	9	6.1	136	87	2022-02-22	60.2	9	5.9	177	87	2022-02-23	44.8	8.9	5.1	215	87	2022-02-22	50.1	8.8	6.5	221	87	2022-02-23	62.3	9.5	5.6	316	87	2022-02-17	51.7	8.8	4.5	186	87	2022-02-25	34.2	8.7	6	172	87	2022-02-18	61.1	9.9	6.1	168	87	2022-02-22
88	2022-02-21	69.5	9.1	6.2	155	88	2022-02-23	60.6	8.8	6.6	206	88	2022-02-24	46.9	8.9	6.4	223	88	2022-02-23	49.7	8.6	6.9	164	88	2022-02-24	60.6	9.5	6	132	88	2022-02-18	46.7	8.3	5.4	178	88	2022-02-26	33.4	8.2	6.4	195	88	2022-02-19	60.5	9.2	6.5	182	88	2022-02-23
89	2022-02-22	64.3	9.2	5.3	141	89	2022-02-24	57.3	8.9	5.8	231	89	2022-02-25	51.6	8.8	6	213	89	2022-02-24	46.9	8.9	6.7	509	89	2022-02-25	58.6	9.5	5.8	147	89	2022-02-19	33.2	8.5	5.4	168	89	2022-02-27	34.7	8.7	5.7	196	89	2022-02-20	59.9	8.8	5.8	171	89	2022-02-24
90	2022-02-23	62.6	9.1	5.5	135	90	2022-02-25	61.3	8.8	6.2	301	90	2022-02-26	48.7	8.8	5.2	218	90	2022-02-25	48.2	9.4	6.5	243	90	2022-02-26	65.1	10.4	6.1	144	90	2022-02-20	49.6	8.6	7.2	192	90	2022-02-28	38.6	8.8	6	195	90	2022-02-21	59.3	9.4	6.3	173	90	2022-02-25
91	2022-02-24	64.3	9.3	5.5	152	91	2022-02-26	62	8.9	6	246	91	2022-02-27	47.6	8.7	5.4	202	91	2022-02-26	31.8	8.6	6.2	291	91	2022-02-27	61	9.4	6.2	123	91	2022-02-21	50	8.6	6.5	163	91	2022-03-01	39.8	9	6.3	170	91	2022-02-22	58.1	9	6.5	171	91	2022-02-26
92	2022-02-25	60.8	10.6	5.9	173	92	2022-02-27	60.9	9	6.1	210	92	2022-02-28	48.9	8.7	5.3	208	92	2022-02-27	33.4	8.8	6.6	232	92	2022-02-28	68.8	9.5	6.7	118	92	2022-02-22	54.3	8.7	6.1	169	92	2022-03-02	40.2	9.1	6.7	171	92	2022-02-23	59.5	9.1	6.2	224	92	2022-02-27
93	2022-02-26	65.7	9	5.9	161	93	2022-02-28	61.7	8.9	6.4	228	93	2022-03-01	50	9.2	5.2	248	93	2022-02-28	45.9	8.8	6.3	217	93	2022-03-01	64.3	9.4	6.4	134	93	2022-02-23	48.5	8.7	5.8	154	93	2022-03-03	39.3	8.8	6	191	93	2022-02-24	57.4	9.2	6.2	181	93	2022-02-28
94	2022-02-27	65.8	9.2	5.3	145	94	2022-03-01	65.5	8.7	6.3	201	94	2022-03-02	48.4	8.8	5.6	213	94	2022-03-01	45.4	8.8	6.7	241	94	2022-03-02	59.3	10.1	5.7	117	94	2022-02-24	49.8	9	6.1	173	94	2022-03-04	39.5	8.6	6.5	187	94	2022-02-25	58.6	8.9	6.3	196	94	2022-03-01
95	2022-02-28	64.9	9.6	5.8	155	95	2022-03-02	60	8.9	6	263	95	2022-03-03	47.9	8.8	5.3	207	95	2022-03-02	52.9	8.9	7	240	95	2022-03-03	64	9.4	5.3	145	95	2022-02-25	52	8.7	5	182	95	2022-03-05	42.5	8.9	6.4	143	95	2022-02-26	56.7	8.9	5.9	206	95	2022-03-02
96	2022-03-01	63.6	9.1	5.9	132	96	2022-03-03	59	9	5.6	223	96	2022-03-04	45.9	8.9	5	252	96	2022-03-03	49.8	9.1	6.3	213	96	2022-03-04	62.8	9.7	5.6	159	96	2022-02-26	51.3	8.7	4.8	184	96	2022-03-06	42.2	8.7	5.9	181	96	2022-02-27	55.4	8.9	6	197	96	2022-03-03
97	2022-03-02	58.2	8.8	4.3	146	97	2022-03-04	59.5	9.1	5.7	260	97	2022-03-05	53.8	9.1	5.3	219	97	2022-03-04	47.7	8.7	6.2	221	97	2022-03-05	60.8	9.2	6.2	148	97	2022-02-27	49.3	8.4	5.6	156	97	2022-03-07	41.4	8.8	6.4	152	97	2022-02-28	57.4	9.1	6.3	187	97	2022-03-04
98	2022-03-03	64.3	8.9	5.4	128	98	2022-03-05	61.9	9	5.9	429	98	2022-03-06	51.4	8.8	5.2	208	98	2022-03-05	49.5	9.1	5.9	206	98	2022-03-06	63.7	9.4	5.7	125	98	2022-02-28	50	8.6	5.2	197	98	2022-03-08	39.6	8.8	6.2	160	98	2022-03-01	57.5	9	5.3	680	98	2022-03-05
99	2022-03-04	63.5	9.2	5.8	157	99	2022-03-06	57.6	8.7	5.8	257	99	2022-03-07	43.7	9	5.6	238	99	2022-03-06	48.9	8.7	6	207	99	2022-03-07	61.9	9.4	5.9	139	99	2022-03-01	53.3	8.5	5.1	156	99	2022-03-09	40.6	8.7	6.2	182	99	2022-03-02	56.6	8.9	6.2	180	99	2022-03-06
100	2022-03-05	62.6	9.1	5.7	123	100	2022-03-07	59.8	8.8	5.8	248	100	2022-03-08	49.9	8.8	5.2	208	100	2022-03-07	49.8	9	6.2	199	100	2022-03-08	64.8	9.2	5.4	123	100	2022-03-02	53.8	8.6	4.6	165	100	2022-03-10	38.7	9	6.1	158	100	2022-03-03	56.3	9.1	5.9	185	100	2022-03-07
101	2022-03-06	61.9	9.3	5.1	137	101	2022-03-08	59.4	8.8	5	218	101	2022-03-09	50.4	9	5	249	101	2022-03-08	49.2	8.6	6.1	211	101	2022-03-09	61.9	9.3	5.7	139	101	2022-03-03	50.5	8.7	5.3	166	101	2022-03-11	38.5	9.5	6.7	166	101	2022-03-04	55	8.9	5.5	177	101	2022-03-08
102	2022-03-07	41.8	9	5.7	123	102	2022-03-09	59.9	9	5.5	258	102	2022-03-10	45.9	8.8	4.9	233	102	2022-03-09	48	9.1	6	204	102	2022-03-10	58.7	11.5	5.4	126	102	2022-03-04	49.9	8.5	4.9	188	102	2022-03-12	33.1	8.9	6.4	180	102	2022-03-05	58.5	8.9	6.4	202	102	2022-03-09
103	2022-03-08	66.4	9.8	5.7	127	103	2022-03-10	59.5	8.9	6.3	292	103	2022-03-11	45.4	9	4.7	223	103	2022-03-10	45.6	8.9	6	224	103	2022-03-11	63.6	9.7	5.3	141	103	2022-03-05	48.8	8.2	4.8	173	103	2022-03-13	44.9	9.1	5.9	151	103	2022-03-06	56.8	8.9	6.1	174	103	2022-03-10
104	2022-03-09	66.6	9.3	5.9	142	104	2022-03-11	58.4	8.9	5.9	269	104	2022-03-12	44.9	10.5	6	259	104	2022-03-11	47.6	9	6.2	210	104	2022-03-12	59.4	9.5	5.5	149	104	2022-03-06	53.7	8.7	5.1	187	104	2022-03-14	39.1	8.9	6.3	180	104	2022-03-07	53.7	8.8	6.1	175	104	2022-03-11
105	2022-03-10	62.2	11.6	6.2	147	105	2022-03-12	58.4	8.7	5.1	263	105	2022-03-13	44.3	8.9	5.2	234	105	2022-03-12	48	8.8	6	193	105	2022-03-13	62	9.9	5.5	127	105	2022-03-07	47.9	8.8	5.1	170	105	2022-03-15	40.9	9.1	6.1	163	105	2022-03-08	52.7	8.9	5.7	188	105	2022-03-12
106	2022-03-11	60.8	9.6	5.1	135	106	2022-03-13	61.3	9.1	5.4	242	106	2022-03-14	43.7	8.6	5	234	106	2022-03-13	54.8	9.1	6.3	207	106	2022-03-14	55.2	9.7	5.6	157	106	2022-03-08	49.2	8.7	4.9	166	106	2022-03-16	43.7	9.2	6.1	198	106	2022-03-09	54.6	9.2	5.5	161	106	2022-03-13
107	2022-03-12	60.9	8.9	5.9	128	107	2022-03-14	56.6	8.9	5	302	107	2022-03-15	44.9	8.9	5.1	244	107	2022-03-14	46.6	9	6.1	215	107	2022-03-15	59.9	9.9	5.3	145	107	2022-03-09	49.5	8.8	5.1	169	107	2022-03-17	41.8	9.1	6.2	181	107	2022-03-10	49.4	8.9	6	191	107	2022-03-14
108	2022-03-13	69.1	9.4	6.2	161	108	2022-03-15	59.4	9.1	5	209	108	2022-03-16	45.5	8.9	4.7	240	108	2022-03-15	48.2	9.1	6.3	202	108	2022-03-16	64.2	9.4	5.6	121	108	2022-03-10	48.9	8.7	5.3	158	108	2022-03-18	41.5	8.9	5.8	167	108	2022-03-11	56.6	8.9	6.5	193	108	2022-03-15
109	2022-03-14	64.7	9.2	5.8	135	109	2022-03-16	60.4	9.2	5	220	109	2022-03-17	44.6	8.8	4.6	204	109	2022-03-16	47.9	9.3	6	194	109	2022-03-17	58.9	9.2	5.4	134	109	2022-03-11	53.2	8.5	5.3	167	109	2022-03-19	43.7	8.9	6.1	198	109	2022-03-12	56.7	9.2	6.1	178	109	2022-03-16
110	2022-03-15	64	9.9	5.9	144	110	2022-03-17	55.9	9.2	5.3	189	110	2022-03-18	43.9	8.8	4.7	247	110	2022-03-17	44.4	8.8	6.4	187	110	2022-03-18	65.6	9.4	5.5	134	110	2022-03-12	37.1	8.1	5.2	157	110	2022-03-20	39.4	8.7	6.3	186	110	2022-03-13	53.9	9.2	6.1	189	110	2022-03-17
111	2022-03-16	64.1	9.1	5.9	137	111	2022-03-18	58.7	10.8	5.4	211	111	2022-03-19	38.6	9.3	5.6	290	111	2022-03-18	50.8	9.2	6.2	221	111	2022-03-19	58.5	8.9	5.8	131	111	2022-03-13	49.1	8.8	4.6	158	111	2022-03-21	41	8.9	5.8	170	111	2022-03-14	56	9.3	6.3	186	111	2022-03-18
112	2022-03-17	43.5	9.2	4.6	170	112	2022-03-19	58.2	8.4	5.7	208	112	2022-03-20	44.3	8.7	5.4	210	112	2022-03-19	51.7	9.1	6.4	170	112	2022-03-20	55.8	8.9	5.9	151	112	2022-03-14	49	9	5.5	169	112	2022-03-22	37.6	8.7	5.8	192	112	2022-03-15	53.2	8.8	5.4	191	112	2022-03-19
113	2022-03-18	62.7	9.7	5.3	143	113	2022-03-20	56.5	9	5.2	213	113	2022-03-21	42.9	9.1	5	195	113	2022-03-20	42.8	8.8	6.3	237	113	2022-03-21	58.1	9.7	5.4	134	113	2022-03-15	51.1	8.2	4.7	163	113	2022-03-23	42.8	8.8	6.1	205	113	2022-03-16	55.2	9.2	6	180	113	2022-03-20
114	2022-03-19	67.3	9.4	5.9	132	114	2022-03-21	60.8	9	6	265	114	2022-03-22	45.8	9.2	4.7	712	114	2022-03-21	46.7	8.6	5.8	212	114	2022-03-22	62.1	9.1	5.7	125	114	2022-03-16	47.3	8.7	5.3	139	114	2022-03-24	39.2	9.1	6	143	114	2022-03-17	37.8	8.7	5.6	164	114	2022-03-21
115	2022-03-20	60.3	9.5	4.7	143	115	2022-03-22	58.7	9.2	4.9	220	115	2022-03-23	44.2	8.7	4.5	579	115	2022-03-22	47.7	8.8	6.3	231	115	2022-03-23	58.8	9	4.7	131	115	2022-03-17	51.7	8.4	6.3	163	115	2022-03-25	37.3	8.5	6.4	166	115	2022-03-18	55.1	9	6	191	115	2022-03-22
116	2022-03-21	62.9	9.2	5.1	127	116	2022-03-23	55.2	9	5.3	265	116	2022-03-24	46.9	8.9	5	261	116	2022-03-23	45.6	8.8	5.8	197	116	2022-03-24	57.2	9.6	5.9	130	116	2022-03-18	53.4	8.8	4.6	170	116	2022-03-26	43.1	8.8	6	165	116	2022-03-19	54.4	8.7	5.6	178	116	2022-03-23
117	2022-03-22	60.4	9.6	4.9	119	117	2022-03-24	57.4	9	5.5	250	117	2022-03-25	42.7	9.1	5.4	242	117	2022-03-24	47.7	8.8	6.1	177	117	2022-03-25	49.7	9.3	5.1	123	117	2022-03-19	44.6	8.9	5	223	117	2022-03-27	39.9	9	5.7	170	117	2022-03-20	52.1	9.1	5.9	175	117	2022-03-24
118	2022-03-23	58.4	9.8	5	123	118	2022-03-25	52.6	9.5	5.2	265	118	2022-03-26	45.4	9.8	5.4	290	118	2022-03-25	47.1	9.3	6	216	118	2022-03-26	62	9.1	6.1	141	118	2022-03-20	47	8.7	4.7	236	118	2022-03-28	44.5	8.9	6.2	181	118	2022-03-21	45.7	8.5	5	180	118	2022-03-25
119	2022-03-24	61.4	9.7	5.3	129	119	2022-03-26	56	9	5.6	292	119	2022-03-27	33.3	8.7	4.2	271	119	2022-03-26	40.5	9	5.8	221	119	2022-03-27	58.9	9.8	5.7	134	119	2022-03-21	46	8.9	5.1	170	119	2022-03-29	47.1	9.1	6	199	119	2022-03-22	51.5	9.1	5.9	189	119	2022-03-26
120	2022-03-25	61.2	9.4	4.8	118	120	2022-03-27	59.8	9	6.3	247	120	2022-03-28	44.5	8.9	5.2	246	120	2022-03-27	47.7	8.9	6	189	120	2022-03-28	50	9.6	5.2	142	120	2022-03-22	47.2	8.6	5	187	120	2022-03-30	39.2	8.7	5.7	184	120	2022-03-23	51.3	9	5.3	156	120	2022-03-27
121	2022-03-26	59.5	9.3	4.6	138	121	2022-03-28	54.9	9.2	5.5	298	121	2022-03-29	44.4	8.8	4.7	244	121	2022-03-28	43.9	9.2	6.1	196	121	2022-03-29	59.1	9.3	6	150	121	2022-03-23	47.9	8.5	4.6	199	121	2022-03-31	36.7	8.7	6.1	183	121	2022-03-24	49.7	8.8	5	236	121	2022-03-28
122	2022-03-27	51.6	9.2	4.9	147	122	2022-03-29	54.9	9.3	5.9	288	122	2022-03-30	44.6	9.1	5.1	244	122	2022-03-29	47.8	8.9	5.8	208	122	2022-03-30	58	9.3	5.1	115	122	2022-03-24	46.3	10	5.2	165	122	2022-04-01	43.2	8.9	6.1	174	122	2022-03-25	47.9	8.7	5	163	122	2022-03-29
123	2022-03-28	63	9.1	5	135	123	2022-03-30	57.1	9.1	5.4	268	123	2022-03-31	46.5	8.9	5.1	228	123	2022-03-30	48.3	8.9	6	218	123	2022-03-31	55.1	9.3	5.4	129	123	2022-03-25	46.5	9	5	174	123	2022-04-02	40.4	9.1	6.6	190	123	2022-03-26	51.6	9.9	5	162	123	2022-03-30
124	2022-03-29	62.6	9.3	4.9	138	124	2022-03-31	57	8.7	5.4	249	124	2022-04-01	48.8	9.1	4.8	240	124	2022-03-31	48.3	8.4	6	195	124	2022-04-01	56.2	9.4	5.9	154	124	2022-03-26	45.1	10.2	4.8	179	124	2022-04-03	39.9	8.8	6.3	186	124	2022-03-27	42.9	12.5	6.2	184	124	2022-03-31
125	2022-03-30	64.6	9.9	5.8	127	125	2022-04-01	53.8	8.9	5.5	240	125	2022-04-02	46.6	8.8	4.7	226	125	2022-04-01	47.1	9.1	6	205	125	2022-04-02	53.7	9.7	6	148	125	2022-03-27	51.6	8.6	5.7	173	125	2022-04-04	41.2	8.9	6.1	193	125	2022-03-28	51.5	10.2	5.8	253	125	2022-04-01
126	2022-03-31	62.3	9.2	5.9	138	126	2022-04-02	55	9	6	242	126	2022-04-03	45.4	9.1	5.1	270	126	2022-04-02	46.8	8.9	5.8	250	126	2022-04-03	58.4	9.7	5.6	166	126	2022-03-28	48.4	8.7	4.8	170	126	2022-04-05	40.6	8.8	6	151	126	2022-03-29	54.1	8.7	5.7	254	126	2022-04-02
127	2022-04-01	64.7	9.5	5.4	126	127	2022-04-03	58.1	8.9	5.2	282	127	2022-04-04	44.6	8.9	5.3	241	127	2022-04-03	42.6	9.5	6.1	210	127	2022-04-04	57.1	10.4	5.6	134	127	2022-03-29	47.1	8.9	5	183	127	2022-04-06	12	8.5	5.4	159	127	2022-03-30	50.2	8.8	5.6	224	127	2022-04-03
128	2022-04-02	59.8	9.3	5	121	128	2022-04-04	56.2	8.9	5.3	260	128	2022-04-05	45.1	8.9	5.5	270	128	2022-04-04	47.6	8.9	6.5	213	128	2022-04-05	58.4	10.1	5.9	127	128	2022-03-30	46.9	9.3	4.9	164	128	2022-04-07	--	--	--	--	128	2022-03-31	59.8	9.4	6	227	128	2022-04-04
129	2022-04-03	60.5	9.6	4.6	139	129	2022-04-05	58.9	8.9	6.1	256	129	2022-04-06	47	9.1	4.9	234	129	2022-04-05	46.7	8.8	5.9	226	129	2022-04-06	60.2	9.8	5.7	163	129	2022-03-31	34.4	8.9	4.2	172	129	2022-04-08	--	--	--	--	129	2022-04-01	58.1	9.3	6.1	290	129	2022-04-05
130	2022-04-04	56.8	10.3	6.2	143	130	2022-04-06	56.6	9.3	5.7	233	130	2022-04-07	43.7	8.8	4.5	222	130	2022-04-06	50.6	8.7	6.5	240	130	2022-04-07	56.6	9.7	5.1	161	130	2022-04-01	36.7	8.8	4	178	130	2022-04-09	26.9	9.2	6	121	130	2022-04-02	54.3	8.8	6.3	240	130	2022-04-06
131	2022-04-05	62.4	9.4	5.2	135	131	2022-04-07	52.1	9.3	4.6	393	131	2022-04-08	43.7	8.9	4.3	233	131	2022-04-07	46.8	8.8	5.6	230	131	2022-04-08	58.3	9.7	5.4	156	131	2022-04-02	42.2	9	4.9	155	131	2022-04-10	24.2	8.6	5.8	121	131	2022-04-03	59.9	9.3	6.1	244	131	2022-04-07
132	2022-04-06	61.7	9.4	5	142	132	2022-04-08	48	9.2	4.9	718	132	2022-04-09	42.8	9.3	4.6	232	132	2022-04-08	47	9.2	6.2	244	132	2022-04-09	57	9.4	6.3	151	132	2022-04-03	44.2	9	4.5	172	132	2022-04-11	38.1	8.8	5.7	125	132	2022-04-04	60.1	10.3	5.8	231	132	2022-04-08
133	2022-04-07	51.5	9.2	5.6	144	133	2022-04-09	52.4	9.3	4.9	248	133	2022-04-10	45.3	9.1	4.7	203	133	2022-04-09	46.5	9.1	6.2	227	133	2022-04-10	55.7	9.8	5	126	133	2022-04-04	31.3	9.3	5.3	167	133	2022-04-12	40	8.8	5.8	120	133	2022-04-05	51.4	8.8	6.2	234	133	2022-04-09
134	2022-04-08	63.6	10.6	6	172	134	2022-04-10	52.9	9.5	4.6	301	134	2022-04-11	39.6	8.6	4.7	324	134	2022-04-10	48.8	9.1	5.5	207	134	2022-04-11	60.9	9.5	5.4	138	134	2022-04-05	47.4	9.2	4.7	164	134	2022-04-13	38.8	9	6.3	132	134	2022-04-06	53.9	9.1	5.9	234	134	2022-04-10
135	2022-04-09	64.3	11.8	5.9	148	135	2022-04-11	54.1	9.1	4.8	312	135	2022-04-12	40.6	8.8	4.7	219	135	2022-04-11	46.7	8.9	5.9	209	135	2022-04-12	62.4	9.2	5.3	115	135	2022-04-06	45	8.8	4.8	170	135	2022-04-14	37.4	8.8	6.3	119	135	2022-04-07	56.2	8.8	5.7	244	135	2022-04-11
136	2022-04-10	64.5	10.1	6	142	136	2022-04-12	52.4	8.8	5.3	264	136	2022-04-13	42.3	9	4.3	231	136	2022-04-12	48.7	9.2	5.7	240	136	2022-04-13	57.8	9.3	6	154	136	2022-04-07	44.7	8.7	4.9	165	136	2022-04-15	41.8	8.7	6	122	136	2022-04-08	58.9	9.3	6.1	263	136	2022-04-12
137	2022-04-11	61.9	9.3	5.6	131	137	2022-04-13	49.5	9.3	4.6	286	137	2022-04-14	43.4	9.8	4.5	215	137	2022-04-13	45.6	9	5.6	233	137	2022-04-14	61.7	9.5	5.6	142	137	2022-04-08	46.6	9.1	6	185	137	2022-04-16	38.8	8.6	6	138	137	2022-04-09	56.2	8.9	5.2	247	137	2022-04-13
138	2022-04-12	65	9.3	5.4	152	138	2022-04-14	53.4	9.1	6	260	138	2022-04-15	42.3	9.3	4.6	182	138	2022-04-14	51.1	8.9	6	197	138	2022-04-15	56.3	9.7	5	148	138	2022-04-09	44.1	8.7	4.4	175	138	2022-04-17	40.4	8.9	6.1	114	138	2022-04-10	53.7	9.1	5.6	239	138	2022-04-14
139	2022-04-13	60.4	9.3	5.4	165	139	2022-04-15	51.8	9.2	4.8	236	139	2022-04-16	45.4	9.1	4.2	243	139	2022-04-15	46	8.8	6	213	139	2022-04-16	55.7	9.1	5.2	152	139	2022-04-10	42.4	8.6	5	164	139	2022-04-18	40.5	8.7	6.2	142	139	2022-04-11	53.4	8.9	5.5	217	139	2022-04-15
140	2022-04-14	67.3	10.8	5.7	131	140	2022-04-16	52.7	9.3	5.5	266	140	2022-04-17	45.2	10.4	4.5	221	140	2022-04-16	37.6	9	6.3	233	140	2022-04-17	55.7	9.8	5.4	160	140	2022-04-11	44.4	10.1	3.9	161	140	2022-04-19	41.1	8.8	6.2	122	140	2022-04-12	52.1	8.8	5.6	199	140	2022-04-16
141	2022-04-15	63.7	9	6.1	136	141	2022-04-17	58	9	5.9	237	141	2022-04-18	41.5	8.9	4.7	221	141	2022-04-17	42.5	8.9	5.9	243	141	2022-04-18	55.6	10.3	5.6	179	141	2022-04-12	44.4	8.7	4	153	141	2022-04-20	44.5	9.5	6.2	159	141	2022-04-13	54.6	9	5.2	205	141	2022-04-17
142	2022-04-16	65.1	9	6	158	142	2022-04-18	53.8	8.9	5.3	215	142	2022-04-19	46.5	8.8	4.9	215	142	2022-04-18	39.8	9	5.7	212	142	2022-04-19	60.3	10.7	5.5	123	142	2022-04-13	44.1	8.9	4.2	141	142	2022-04-21	44.2	9	6.4	120	142	2022-04-14	57.9	9.2	5.7	215	142	2022-04-18
143	2022-04-17	64.7	9.2	6	144	143	2022-04-19	55.1	9	5.6	207	143	2022-04-20	42.1	9	5.1	220	143	2022-04-19	45.4	9.1	6.3	226	143	2022-04-20	52.4	9.2	5.4	159	143	2022-04-14	45.7	9	4.4	163	143	2022-04-22	41.7	8.9	6.1	132	143	2022-04-15	54.7	9.5	5.5	216	143	2022-04-19
144	2022-04-18	61.7	9.4	4.9	133	144	2022-04-20	54.8	8.9	5.1	212	144	2022-04-21	43.8	8.8	4.8	252	144	2022-04-20	30.3	8.8	5.7	171	144	2022-04-21	53.8	10.7	5.9	164	144	2022-04-15	43	9	4.3	162	144	2022-04-23	40.3	8.8	5.9	132	144	2022-04-16	54.3	9.2	5.6	228	144	2022-04-20
145	2022-04-19	58.2	9.1	4.6	150	145	2022-04-21	55.3	9.2	4.9	222	145	2022-04-22	43.5	9	4.8	198	145	2022-04-21	46.9	9.5	6	222	145	2022-04-22	55.1	9.4	5.1	164	145	2022-04-16	47.1	8.9	4.4	140	145	2022-04-24	41.3	8.8	5.8	116	145	2022-04-17	50.1	8.8	5.4	198	145	2022-04-21
146	2022-04-20	61.2	9.7	5	168	146	2022-04-22	55.7	9.2	5.2	223	146	2022-04-23	44.1	9	5	236	146	2022-04-22	44.4	9.3	6.2	217	146	2022-04-23	54.5	9.5	5.2	143	146	2022-04-17	47.4	8.8	4.3	153	146	2022-04-25	44.3	9.2	5.9	130	146	2022-04-18	50.8	9.1	5.5	220	146	2022-04-22
147	2022-04-21	61.9	9.6	5.2	143	147	2022-04-23	60.6	9.1	5	241	147	2022-04-24	43.5	9.1	5.4	251	147	2022-04-23	41.2	9.2	6.2	263	147	2022-04-24	56.7	9.6	5.3	141	147	2022-04-18	50.3	9.9	4.4	145	147	2022-04-26	39.8	9	6.1	134	147	2022-04-19	55.7	9.1	5.8	224	147	2022-04-23
148	2022-04-22	59.6	9.5	5.3	168	148	2022-04-24	58.2	9.2	5.4	227	148	2022-04-25	42	8.7	4.8	195	148	2022-04-24	44.4	9.1	6.3	261	148	2022-04-25	57.7	9.5	5.1	138	148	2022-04-19	44.5	8.5	4.6	167	148	2022-04-27	39	8.9	6.4	144	148	2022-04-20	54.5	9.2	6	209	148	2022-04-24
149	2022-04-23	58.9	9.6	4.9	144	149	2022-04-25	54.3	9.1	5.8	245	149	2022-04-26	37.4	8.6	4.3	239	149	2022-04-25	41.5	8.9	5.7	226	149	2022-04-26	54.9	9.7	5.1	122	149	2022-04-20	45.4	9.3	4.5	155	149	2022-04-28	42.2	8.8	6	105	149	2022-04-21	54.5	9.1	7.3	252	149	2022-04-25
150	2022-04-24	65.8	9.2	5.2	157	150	2022-04-26	55.4	9.1	5.5	268	150	2022-04-27	39.4	8.4	4.5	220	150	2022-04-26	44.4	8.7	5.7	239	150	2022-04-27	53	9.6	4.9	146	150	2022-04-21	46.8	8.3	4.7	176	150	2022-04-29	42.4	8.8	5.8	109	150	2022-04-22	51.9	9.3	5.7	222	150	2022-04-26
151	2022-04-25	64.1	10.7	6.1	244	151	2022-04-27	57	10.7	5.8	203	151	2022-04-28	33.1	8.2	4	198	151	2022-04-27	40.7	8.9	5.7	256	151	2022-04-28	55.1	9.3	5.1	120	151	2022-04-22	44.9	9.1	4.8	145	151	2022-04-30	42.2	9.1	6.2	114	151	2022-04-23	53.8	9.5	5.7	207	151	2022-04-27
152	2022-04-26	58.1	9.1	5.9	139	152	2022-04-28	53.2	10.2	4.2	216	152	2022-04-29	36.5	8.7	4.1	224	152	2022-04-28	38.6	8.6	5.8	230	152	2022-04-29	56.8	9.6	5	112	152	2022-04-23	48.4	9.2	4.9	155	152	2022-05-01	42	8.7	6.4	114	152	2022-04-24	54.7	9.4	5.3	240	152	2022-04-28
153	2022-04-27	56.5	9.3	5.2	143	153	2022-04-29	54.2	9	5.4	212	153	2022-04-30	37.9	8.7	4.8	242	153	2022-04-29	44.7	8.7	6.2	260	153	2022-04-30	57.7	9.4	5.7	152	153	2022-04-24	48.5	8.9	5.8	164	153	2022-05-02	41.4	8.6	6.2	132	153	2022-04-25	53.4	9.1	5.5	229	153	2022-04-29
154	2022-04-28	57.3	9.3	4.9	133	154	2022-04-30	51.7	9	4.9	206	154	2022-05-01	38.9	8.6	4.5	220	154	2022-04-30	42.1	8.8	6.2	179	154	2022-05-01	56.1	10.7	5.7	138	154	2022-04-25	46.2	8.9	4.6	137	154	2022-05-03	37.8	8.9	6	125	154	2022-04-26	53.2	8.8	5.7	264	154	2022-04-30
155	2022-04-29	57.8	9.5	6.1	132	155	2022-05-01	54.3	8.8	5.5	200	155	2022-05-02	39.8	9.1	4.9	218	155	2022-05-01	43.1	8.7	6.3	243	155	2022-05-02	53.4	9.3	5.5	157	155	2022-04-26	44.2	8.8	5.6	170	155	2022-05-04	43.1	8.8	7.1	130	155	2022-04-27	53.3	9.1	5.7	263	155	2022-05-01
156	2022-04-30	52.8	10.8	4.6	126	156	2022-05-02	53.3	9.1	5.9	211	156	2022-05-03	43.6	9.2	4.7	222	156	2022-05-02	42.7	9.1	5.1	305	156	2022-05-03	54.9	9.1	5.3	190	156	2022-04-27	47.7	8.6	4.9	167	156	2022-05-05	44.1	8.8	5.9	118	156	2022-04-28	50.8	9	5.2	224	156	2022-05-02
157	2022-05-01	60.8	9.8	6.4	145	157	2022-05-03	52.2	9.1	4.4	200	157	2022-05-04	45.3	9	6	245	157	2022-05-03	45.8	8.8	5.6	239	157	2022-05-04	56	9.5	5.8	146	157	2022-04-28	43.3	8.9	5.2	168	157	2022-05-06	39.2	9.1	5.8	113	157	2022-04-29	50.7	10.4	5.4	203	157	2022-05-03
158	2022-05-02	57.8	9.6	5.6	129	158	2022-05-04	53.9	9	5.3	296	158	2022-05-05	44.2	9.1	5	246	158	2022-05-04	46.2	8.9	6.1	264	158	2022-05-05	53.2	9.2	5.3	140	158	2022-04-29	45.5	9.1	5.5	185	158	2022-05-07	40.7	8.6	6.1	110	158	2022-04-30	51.3	8.9	6.3	212	158	2022-05-04
159	2022-05-03	61.5	10.1	4.8	141	159	2022-05-05	58.3	9.4	5.7	266	159	2022-05-06	39.4	8.6	5.2	238	159	2022-05-05	44.8	9.4	6.3	259	159	2022-05-06	51.2	9.7	5.4	137	159	2022-04-30	47.3	10.3	4.9	200	159	2022-05-08	38.6	8.9	5.7	125	159	2022-05-01	52.8	9.1	5.3	211	159	2022-05-05
160	2022-05-04	61.6	10.1	5.4	165	160	2022-05-06	48.5	9.2	5.4	271	160	2022-05-07	41.9	9.2	5	239	160	2022-05-06	44.9	9.4	6.3	196	160	2022-05-07	55.1	9.5	5.1	128	160	2022-05-01	46.3	9.3	4.4	186	160	2022-05-09	41.2	8.7	6.2	140	160	2022-05-02	53.2	9.1	5.5	241	160	2022-05-06
161	2022-05-05	61.5	9.5	5.6	165	161	2022-05-07	47.7	9.1	4.9	286	161	2022-05-08	42.3	9	4.6	209	161	2022-05-07	43.4	8.9	4.9	251	161	2022-05-08	53.3	9.2	5	135	161	2022-05-02	46.2	9.3	4.7	174	161	2022-05-10	40.9	8.9	6	124	161	2022-05-03	51.6	8.9	5.8	200	161	2022-05-07
162	2022-05-06	58	9.4	5.2	151	162	2022-05-08	47.7	8.8	4.8	271	162	2022-05-09	44	8.8	4.9	217	162	2022-05-08	43.3	8.6	5.6	239	162	2022-05-09	53.1	9.5	5	138	162	2022-05-03	44.2	9.3	5.2	146	162	2022-05-11	37.5	8.6	6	134	162	2022-05-04	57.2	10.2	6.5	274	162	2022-05-08
163	2022-05-07	61.1	9.5	5.4	149	163	2022-05-09	53.5	9.3	4.7	256	163	2022-05-10	46.9	10.2	4.9	222	163	2022-05-09	45.2	8.9	5.4	228	163	2022-05-10	54.2	9.5	5.1	136	163	2022-05-04	45.1	9	4.8	173	163	2022-05-12	37.2	8.7	6.1	102	163	2022-05-05	52.1	9.2	5.4	224	163	2022-05-09
164	2022-05-08	60.7	9.7	5.8	145	164	2022-05-10	47.8	9.2	4.2	255	164	2022-05-11	43.9	8.8	5	224	164	2022-05-10	43.8	9	5.6	217	164	2022-05-11	54.8	9.5	5.3	136	164	2022-05-05	45.7	10.1	6.1	183	164	2022-05-13	35.7	8.6	5.8	123	164	2022-05-06	52.9	9.1	5.5	213	164	2022-05-10
165	2022-05-09	60.2	9.1	5.9	146	165	2022-05-11	53.5	9.4	4.4	251	165	2022-05-12	43.5	8.9	4.3	235	165	2022-05-11	43.8	9	6.3	270	165	2022-05-12	54	9.5	5.3	155	165	2022-05-06	47	9.3	4.8	168	165	2022-05-14	35.5	8.8	7.3	111	165	2022-05-07	48.9	8.9	5.8	230	165	2022-05-11
166	2022-05-10	60.9	9.7	5.6	156	166	2022-05-12	47.3	9.1	4.8	308	166	2022-05-13	43.1	8.8	4.6	215	166	2022-05-12	35.7	9.2	5.6	246	166	2022-05-13	51.5	9.2	5.1	162	166	2022-05-07	48.6	9.5	4.7	155	166	2022-05-15	34.5	8.6	5.1	119	166	2022-05-08	50.5	9	5.4	216	166	2022-05-12
167	2022-05-11	61.1	10.3	5.9	146	167	2022-05-13	50.4	9	5	264	167	2022-05-14	40.8	8.5	4.8	215	167	2022-05-13	46.2	8.8	6.1	236	167	2022-05-14	47.1	9.2	4.8	156	167	2022-05-08	42.8	9.2	5	157	167	2022-05-16	35.3	8.8	6.1	141	167	2022-05-09	49.6	9	5	201	167	2022-05-13
168	2022-05-12	49.8	9.6	5.3	127	168	2022-05-14	51.8	9	4.8	312	168	2022-05-15	44.7	8.9	4.5	224	168	2022-05-14	44	8.9	5.4	187	168	2022-05-15	50.5	9.3	4.6	142	168	2022-05-09	44.6	8.8	4.3	167	168	2022-05-17	36.9	8.8	5.9	121	168	2022-05-10	47.3	8.5	4.9	233	168	2022-05-14
169	2022-05-13	45.7	9.2	4.5	156	169	2022-05-15	53.9	9.1	4.5	271	169	2022-05-16	45.7	9.6	4.8	241	169	2022-05-15	42.6	8.8	6.3	215	169	2022-05-16	50	9.3	4.5	133	169	2022-05-10	42.6	9.8	4.4	167	169	2022-05-18	39	8.9	5.9	109	169	2022-05-11	52.5	9.9	5.6	227	169	2022-05-15
170	2022-05-14	51.9	10.6	4.1	161	170	2022-05-16	50.6	9.1	5.6	252	170	2022-05-17	38.3	8.9	4.9	231	170	2022-05-16	41.8	11.2	6.2	222	170	2022-05-17	53.1	9.4	5.6	128	170	2022-05-11	45.6	9.6	5.8	165	170	2022-05-19	40	9	5.3	120	170	2022-05-12	48.8	8.9	5.3	209	170	2022-05-16
171	2022-05-15	51.8	9.7	4.7	136	171	2022-05-17	41.5	10.9	5.3	223	171	2022-05-18	40.4	8.8	4.6	231	171	2022-05-17	43.3	9	5.9	302	171	2022-05-18	50.5	9.2	4.4	130	171	2022-05-12	46.3	8.9	4.4	159	171	2022-05-20	39.6	9.1	5.7	119	171	2022-05-13	53.7	8.8	5.5	216	171	2022-05-17
172	2022-05-16	55.1	10	5.2	167	172	2022-05-18	35.5	9.2	4.6	209	172	2022-05-19	41.9	8.7	4.5	273	172	2022-05-18	41	9	5.4	250	172	2022-05-19	53.1	9.6	5.7	174	172	2022-05-13	44.3	9.2	4.7	167	172	2022-05-21	38.1	9.1	5.8	119	172	2022-05-14	51.5	9.1	5.8	258	172	2022-05-18
173	2022-05-17	50.5	10	5.3	160	173	2022-05-19	52.2	9.4	5.4	257	173	2022-05-20	41.8	8.9	4.6	254	173	2022-05-19	45.4	9.3	5.4	194	173	2022-05-20	46.6	9.5	5.4	200	173	2022-05-14	46.3	9.1	4.5	173	173	2022-05-22	43.3	9	6	131	173	2022-05-15	51.8	9.5	5.5	216	173	2022-05-19
174	2022-05-18	59.7	9.5	5.4	158	174	2022-05-20	56.2	9.1	5.4	287	174	2022-05-21	37.8	8.8	4.5	246	174	2022-05-20	40	9.2	5.6	209	174	2022-05-21	51.4	9.2	5.4	164	174	2022-05-15	42.7	9.4	4.8	155	174	2022-05-23	29.5	9.1	6.7	125	174	2022-05-16	55.1	9.1	6	245	174	2022-05-20
175	2022-05-19	61.6	9.9	5.9	155	175	2022-05-21	54	9.3	5.6	288	175	2022-05-22	40.6	8.7	4	240	175	2022-05-21	39.2	9.1	5.8	219	175	2022-05-22	52.6	9.2	5.4	151	175	2022-05-16	45.1	9.3	4.4	175	175	2022-05-24	33.9	9	5.8	143	175	2022-05-17	60.1	9.3	6.3	265	175	2022-05-21
176	2022-05-20	57.3	9.6	5.5	166	176	2022-05-22	49.4	8.8	4.6	289	176	2022-05-23	38.5	8.7	4.5	243	176	2022-05-22	39	9.2	5.7	226	176	2022-05-23	51.8	9.2	5.7	133	176	2022-05-17	44.1	9.2	4.8	164	176	2022-05-25	35.7	8.7	5.8	112	176	2022-05-18	49.1	8.8	5.4	222	176	2022-05-22
177	2022-05-21	56.5	9.8	4.9	158	177	2022-05-23	37.6	8.9	4.5	239	177	2022-05-24	40.7	8.7	4.4	230	177	2022-05-23	34.8	9.2	6	186	177	2022-05-24	51.9	9.4	5	163	177	2022-05-18	44.5	9.6	5.2	182	177	2022-05-26	36.7	8.9	5.6	130	177	2022-05-19	53	9.2	5.3	255	177	2022-05-23
178	2022-05-22	54.2	9.5	4.5	134	178	2022-05-24	51.2	9	4.7	283	178	2022-05-25	36.7	8.7	5	216	178	2022-05-24	42.1	9.5	6	246	178	2022-05-25	52.3	9.3	5.1	144	178	2022-05-19	46.3	9.1	4.8	187	178	2022-05-27	38.7	8.9	5.9	112	178	2022-05-20	52.1	9.4	5.7	207	178	2022-05-24
179	2022-05-23	41.7	10.1	5.4	139	179	2022-05-25	48.8	9.1	4.4	243	179	2022-05-26	38.6	8.8	4.5	202	179	2022-05-25	38.6	9	6	167	179	2022-05-26	46.7	12.9	5.4	146	179	2022-05-20	45.1	9.1	4.5	152	179	2022-05-28	39.9	8.9	6.1	114	179	2022-05-21	49.1	9.4	5.7	230	179	2022-05-25
180	2022-05-24	58.9	9.6	6.1	188	180	2022-05-26	53.3	9.2	4.7	256	180	2022-05-27	39.6	9	4.1	227	180	2022-05-26	37.9	9.2	5.6	235	180	2022-05-27	51.4	9.3	5.2	165	180	2022-05-21	46.6	8.9	5.7	173	180	2022-05-29	38.2	8.9	5.8	141	180	2022-05-22	50	9.2	5.6	213	180	2022-05-26
181	2022-05-25	55.1	9.5	5.6	140	181	2022-05-27	51.6	8.8	4.4	291	181	2022-05-28	40.4	9	4.5	211	181	2022-05-27	37.3	9.2	5.8	194	181	2022-05-28	53.4	9.4	4.9	154	181	2022-05-22	45.9	8.8	5	148	181	2022-05-30	38.9	8.9	6.2	137	181	2022-05-23	39.5	10.3	5.4	235	181	2022-05-27
182	2022-05-26	58.7	9.3	4.3	141	182	2022-05-28	53.9	9.3	5	268	182	2022-05-29	40.8	8.9	4.7	242	182	2022-05-28	42.1	9.3	5.8	255	182	2022-05-29	53.2	10.3	4.7	157	182	2022-05-23	32	9.2	5.7	162	182	2022-05-31	26.8	9	6.1	169	182	2022-05-24	50.2	9.3	4.9	208	182	2022-05-28
183	2022-05-27	45.3	11.3	3.9	145	183	2022-05-29	53.9	9.5	4.8	250	183	2022-05-30	41.7	8.8	4.6	197	183	2022-05-29	41.5	9.6	5.7	239	183	2022-05-30	51.2	9.4	4.7	135	183	2022-05-24	44.4	9.2	5.2	157	183	2022-06-01	40.3	9.1	5.3	135	183	2022-05-25	52.6	9.1	5.2	207	183	2022-05-29
184	2022-05-28	54.5	10.2	4.6	156	184	2022-05-30	50.2	9.1	4	249	184	2022-05-31	45.3	10	4.4	224	184	2022-05-30	35.2	8.9	6.5	226	184	2022-05-31	51.6	9.3	5.1	134	184	2022-05-25	41	9.2	4.3	174	184	2022-06-02	37.1	9.5	6.5	127	184	2022-05-26	52.3	9.4	5.4	196	184	2022-05-30
185	2022-05-29	57.8	9.8	5.3	177	185	2022-05-31	57.3	9.2	4.6	238	185	2022-06-01	45.8	8.6	4.8	199	185	2022-05-31	41.3	9.3	6.1	242	185	2022-06-01	55.9	8.9	4.8	148	185	2022-05-26	37.9	10.5	4.1	164	185	2022-06-03	40.5	9.3	6.3	133	185	2022-05-27	50.6	8.9	4.2	215	185	2022-05-31
186	2022-05-30	54.6	11.1	5.8	159	186	2022-06-01	52.6	8.9	5.1	251	186	2022-06-02	41.9	9.1	4.8	258	186	2022-06-01	40.3	9.3	5.4	184	186	2022-06-02	55.8	10.5	5.1	139	186	2022-05-27	44	9.5	4.7	141	186	2022-06-04	38.1	8.7	5.2	105	186	2022-05-28	52.2	9.4	5.5	233	186	2022-06-01
187	2022-05-31	54.4	10.1	5.1	169	187	2022-06-02	52.4	8.8	5.5	260	187	2022-06-03	42.7	8.8	4.4	267	187	2022-06-02	41.8	9.3	5.4	225	187	2022-06-03	35.3	9.5	4.5	150	187	2022-05-28	42.5	9.6	4.6	166	187	2022-06-05	37.1	8.6	5.8	138	187	2022-05-29	48.4	10.2	4.9	222	187	2022-06-02
188	2022-06-01	59.9	9.9	5	172	188	2022-06-03	54.3	9.1	4.2	291	188	2022-06-04	40.5	8.9	5.4	221	188	2022-06-03	42.1	9.3	6	203	188	2022-06-04	54	9.4	4.9	159	188	2022-05-29	43.4	9.8	4.5	172	188	2022-06-06	41.7	9.2	5.8	145	188	2022-05-30	51.4	8.9	5.5	214	188	2022-06-03
189	2022-06-02	59.2	10.3	5.2	159	189	2022-06-04	49.1	9	4.4	246	189	2022-06-05	43.8	9.7	4.7	216	189	2022-06-04	39.5	9.2	4.8	212	189	2022-06-05	55.5	9.2	5.2	123	189	2022-05-30	39.2	9.1	4.9	151	189	2022-06-07	35.8	9.2	5.8	127	189	2022-05-31	46.9	8.8	5	226	189	2022-06-04
190	2022-06-03	60.9	10.8	4.5	160	190	2022-06-05	45.8	9.1	4.8	261	190	2022-06-06	42.7	9.2	4.2	243	190	2022-06-05	42.2	9.4	6.2	201	190	2022-06-06	53.1	9.3	5.1	132	190	2022-05-31	39.3	11	4.7	186	190	2022-06-08	37.6	9.2	5.8	144	190	2022-06-01	52.5	8.8	5.3	242	190	2022-06-05
191	2022-06-04	59	9.7	4.7	148	191	2022-06-06	57.7	9.1	4.1	256	191	2022-06-07	41.6	8.7	4.3	216	191	2022-06-06	41.4	9.3	5	202	191	2022-06-07	53.7	9.3	5.2	124	191	2022-06-01	43.3	9.3	4.2	174	191	2022-06-09	40.4	9.3	5.2	132	191	2022-06-02	56.9	10.1	5.1	235	191	2022-06-06
192	2022-06-05	59	9.7	4.5	148	192	2022-06-07	51.5	9.2	4.4	263	192	2022-06-08	42.5	9.1	4.9	227	192	2022-06-07	39.1	9.2	4.9	180	192	2022-06-08	51.5	9.2	5.1	131	192	2022-06-02	40.6	9.3	4.3	186	192	2022-06-10	35.3	8.7	6	123	192	2022-06-03	52	8.9	6.1	229	192	2022-06-07
193	2022-06-06	60.3	9.5	5.4	161	193	2022-06-08	50.4	9.2	3.9	263	193	2022-06-09	42.7	8.8	4.8	191	193	2022-06-08	35.7	9.3	4.8	218	193	2022-06-09	52.5	9.2	5.1	163	193	2022-06-03	41.7	8.9	4.1	196	193	2022-06-11	38.2	9	5.9	138	193	2022-06-04	50.6	8.6	5.1	226	193	2022-06-08
194	2022-06-07	58.1	10.7	5.1	170	194	2022-06-09	51.2	9.1	5	264	194	2022-06-10	43.4	8.9	4.3	243	194	2022-06-09	41.6	9.5	5.6	218	194	2022-06-10	50	9.6	4.4	129	194	2022-06-04	42.3	9.2	3.8	146	194	2022-06-12	38.8	9.1	5.6	115	194	2022-06-05	50.1	9	6	211	194	2022-06-09
195	2022-06-08	60.3	10	4.4	164	195	2022-06-10	54.8	9.2	5.6	273	195	2022-06-11	43.5	9.1	4.2	204	195	2022-06-10	38.8	9.2	4.9	211	195	2022-06-11	50.8	9.5	4.9	121	195	2022-06-05	44.1	9.3	4.6	163	195	2022-06-13	37.2	8.8	6	128	195	2022-06-06	53.3	9.5	5.6	264	195	2022-06-10
196	2022-06-09	59.9	9.2	4.8	154	196	2022-06-11	51	9.3	5.1	252	196	2022-06-12	41.9	9.8	4.4	214	196	2022-06-11	38.8	9.2	4.7	245	196	2022-06-12	51	9.4	4.6	134	196	2022-06-06	43.1	9.4	4.7	175	196	2022-06-14	39	9.4	6.1	137	196	2022-06-07	49.2	9.2	4.6	220	196	2022-06-11
197	2022-06-10	65.2	9.6	6.1	151	197	2022-06-12	50.1	9.1	4.7	253	197	2022-06-13	43.7	9.2	4.7	212	197	2022-06-12	41.1	9.5	6.2	226	197	2022-06-13	58	9.4	5.9	156	197	2022-06-07	40.1	9.3	3.8	145	197	2022-06-15	39.9	9	6.2	138	197	2022-06-08	49.2	8.9	4.4	232	197	2022-06-12
198	2022-06-11	53.8	9.7	5.8	148	198	2022-06-13	34.1	9.4	4.4	224	198	2022-06-14	43.6	8.8	4.7	205	198	2022-06-13	35.4	9.5	6	279	198	2022-06-14	51.5	9.4	5.3	144	198	2022-06-08	44.1	10.3	5	156	198	2022-06-16	37.3	8.8	5.8	117	198	2022-06-09	53.9	8.9	5.6	214	198	2022-06-13
199	2022-06-12	61.6	9.9	5.4	153	199	2022-06-14	51.8	10.5	4.4	249	199	2022-06-15	42.8	9.1	4.7	205	199	2022-06-14	34.7	10	5.5	259	199	2022-06-15	32.3	9.4	6.2	164	199	2022-06-09	42.4	10.3	4.2	162	199	2022-06-17	38.6	8.9	5.8	113	199	2022-06-10	39.2	9	5.3	258	199	2022-06-14
200	2022-06-13	59.4	9.5	5	163	200	2022-06-15	47.2	9.4	5.2	265	200	2022-06-16	43.5	8.9	4.7	204	200	2022-06-15	38.1	9.2	5.3	217	200	2022-06-16	47.9	9.6	4.3	139	200	2022-06-10	40.9	10.6	3.9	170	200	2022-06-18	38.4	9.4	6	110	200	2022-06-11	49.5	9.2	5.7	231	200	2022-06-15
201	2022-06-14	60.2	9.6	5.5	158	201	2022-06-16	46.6	9.3	4	229	201	2022-06-17	42.7	8.8	5.9	223	201	2022-06-16	33.6	10.1	4.7	202	201	2022-06-17	46.9	8.9	5.1	145	201	2022-06-11	42.6	9.3	4.7	162	201	2022-06-19	38.4	8.8	5.8	106	201	2022-06-12	49.1	9.1	4.8	216	201	2022-06-16
202	2022-06-15	59	9.5	5.1	144	202	2022-06-17	46.9	9.4	4.8	276	202	2022-06-18	44.9	9.1	4.5	207	202	2022-06-17	28	9.6	5.2	169	202	2022-06-18	52.1	9.6	5.2	139	202	2022-06-12	39.7	9.5	4.3	156	202	2022-06-20	34.5	9.3	6	123	202	2022-06-13	53.6	9.2	5.9	235	202	2022-06-17
203	2022-06-16	55.1	9.5	4.9	136	203	2022-06-18	47.5	9.2	4	265	203	2022-06-19	38.5	9.1	4.4	216	203	2022-06-18	39.9	9.5	5.1	222	203	2022-06-19	51.5	9.2	4.8	148	203	2022-06-13	39.4	9.3	4.4	160	203	2022-06-21	39.2	9.2	6.1	106	203	2022-06-14	50.4	9.1	6.2	191	203	2022-06-18
204	2022-06-17	57	9.6	4.5	153	204	2022-06-19	45.5	9.2	4.7	284	204	2022-06-20	44.1	8.9	4.4	226	204	2022-06-19	41.4	11.1	5.6	194	204	2022-06-20	52.1	9.5	4.8	131	204	2022-06-14	44.2	9.4	4.5	145	204	2022-06-22	36	9.8	5.5	111	204	2022-06-15	50.5	9	5.4	218	204	2022-06-19
205	2022-06-18	57.6	10	4.5	142	205	2022-06-20	51	9.4	4	272	205	2022-06-21	43.3	9.2	4.7	213	205	2022-06-20	35.2	9.8	4.7	208	205	2022-06-21	52.9	9.5	5.2	148	205	2022-06-15	28.4	9.4	7	169	205	2022-06-23	36.4	9.1	6.2	121	205	2022-06-16	55.1	9.2	5.6	212	205	2022-06-20
206	2022-06-19	56.1	10.1	4.6	162	206	2022-06-21	49.6	9.4	4.3	292	206	2022-06-22	44.6	8.9	4.5	206	206	2022-06-21	39.8	9.5	5.4	239	206	2022-06-22	53.3	9.2	4.4	129	206	2022-06-16	41.3	9.3	4	159	206	2022-06-24	39.5	9.4	5.8	117	206	2022-06-17	51.6	9.4	5.9	238	206	2022-06-21
207	2022-06-20	59.2	11.4	4.4	143	207	2022-06-22	53.6	9.5	5	300	207	2022-06-23	46.8	8.9	6.2	239	207	2022-06-22	37.3	9.3	4.9	180	207	2022-06-23	53	9.3	4.7	117	207	2022-06-17	39.8	9.3	4.5	160	207	2022-06-25	39.5	9.2	5.7	112	207	2022-06-18	52.6	9.9	5.3	229	207	2022-06-22
208	2022-06-21	62.5	9.7	5.7	158	208	2022-06-23	46.2	9.4	4.3	303	208	2022-06-24	41.4	9	4.6	222	208	2022-06-23	35.9	9.3	5.4	229	208	2022-06-24	50.4	9.4	4.9	152	208	2022-06-18	41	9.4	4	162	208	2022-06-26	38.4	9.3	5.6	129	208	2022-06-19	50.9	9.2	5.4	226	208	2022-06-23
209	2022-06-22	59	9.8	4.2	135	209	2022-06-24	49.9	9.3	4	235	209	2022-06-25	43.5	9	4.9	228	209	2022-06-24	32.5	9.5	5.3	260	209	2022-06-25	41.1	9.8	4.4	157	209	2022-06-19	42.2	9.3	4.1	180	209	2022-06-27	34.6	8.9	5.7	128	209	2022-06-20	53.5	9	5.2	226	209	2022-06-24
210	2022-06-23	57.4	10.4	4.6	147	210	2022-06-25	51.2	9.5	4.3	293	210	2022-06-26	39.9	8.9	4.4	193	210	2022-06-25	36.8	10	5.6	232	210	2022-06-26	54.2	9.4	6.1	138	210	2022-06-20	43.3	9.6	4.5	150	210	2022-06-28	35.2	8.9	6.5	114	210	2022-06-21	50.5	9.6	5.6	222	210	2022-06-25
211	2022-06-24	56.1	9.7	4.5	170	211	2022-06-26	50.1	9.3	4.2	322	211	2022-06-27	40.7	8.8	3.8	228	211	2022-06-26	36	9.8	5.4	219	211	2022-06-27	52.9	10.4	5.2	113	211	2022-06-21	43.9	9.5	4.9	155	211	2022-06-29	37.4	8.9	6.1	210	211	2022-06-22	49.9	9.1	4.8	194	211	2022-06-26
212	2022-06-25	58.5	9.3	4.2	172	212	2022-06-27	45.5	9.2	3.8	220	212	2022-06-28	41.1	8.9	4.4	230	212	2022-06-27	33.1	9.3	4.8	186	212	2022-06-28	52.9	9.6	4.9	131	212	2022-06-22	44.2	9.7	4.1	160	212	2022-06-30	33.3	9.5	5.5	200	212	2022-06-23	51.1	9.2	4.6	244	212	2022-06-27
213	2022-06-26	63	9.6	5.7	147	213	2022-06-28	52.4	9.1	6.1	272	213	2022-06-29	45.1	9.1	4.7	229	213	2022-06-28	33.3	9.5	4.8	221	213	2022-06-29	47.5	9.3	4.7	124	213	2022-06-23	42.8	9.4	4	155	213	2022-07-01	41.9	9.3	6.1	212	213	2022-06-24	52.2	9.3	5.7	197	213	2022-06-28
214	2022-06-27	61.9	9.6	4.5	158	214	2022-06-29	48.5	9.3	4.5	278	214	2022-06-30	45.1	9.2	4.9	206	214	2022-06-29	35.7	9.8	5.8	228	214	2022-06-30	48.4	9.5	5.3	123	214	2022-06-24	41.4	9.7	4.2	169	214	2022-07-02	36.8	9.6	6.2	208	214	2022-06-25	53.5	9.4	5.4	211	214	2022-06-29
215	2022-06-28	54.4	9.6	4.9	165	215	2022-06-30	55.2	9.2	4.3	261	215	2022-07-01	40.5	9.8	4.5	235	215	2022-06-30	24.7	9.8	4.9	209	215	2022-07-01	52.2	9.5	4.9	149	215	2022-06-25	45.1	10.4	4.4	168	215	2022-07-03	39.5	9.5	5.8	220	215	2022-06-26	46.7	9	4.8	189	215	2022-06-30
216	2022-06-29	59.6	9.7	5.2	128	216	2022-07-01	50.1	9.5	4.5	281	216	2022-07-02	43.3	8.9	4.6	200	216	2022-07-01	31.9	9.5	5.3	246	216	2022-07-02	51.6	10.1	4.9	123	216	2022-06-26	41.5	9.4	3.9	145	216	2022-07-04	36.9	8.9	5.8	208	216	2022-06-27	51.2	9.2	4.4	172	216	2022-07-01
217	2022-06-30	60.4	10.1	5.5	176	217	2022-07-02	51.4	9.1	4.3	246	217	2022-07-03	47.3	10.3	4.6	237	217	2022-07-02	25.7	8.5	5	194	217	2022-07-03	39.5	9.7	7.1	122	217	2022-06-27	42.8	9.4	3.5	167	217	2022-07-05	41.3	9.1	5.4	188	217	2022-06-28	55.9	8.9	5.9	192	217	2022-07-02
218	2022-07-01	58	10.3	4.5	172	218	2022-07-03	47.6	9.3	4.9	275	218	2022-07-04	44.9	9.5	5.6	240	218	2022-07-03	35.4	11.7	6	242	218	2022-07-04	51.4	9.4	5.7	129	218	2022-06-28	43.5	11.4	4.8	154	218	2022-07-06	39.7	9.5	5.6	172	218	2022-06-29	51.1	9	5.7	190	218	2022-07-03
219	2022-07-02	63.3	9.3	5.9	137	219	2022-07-04	33.9	10.5	4.1	224	219	2022-07-05	43.1	9.1	4.1	206	219	2022-07-04	23.2	11.3	5.6	216	219	2022-07-05	50.3	9.7	4.4	126	219	2022-06-29	40	9.7	5.3	179	219	2022-07-07	38.2	9.2	5.9	203	219	2022-06-30	54.6	9.2	5.3	172	219	2022-07-04
220	2022-07-03	60.3	10	5.9	175	220	2022-07-05	48.8	9.2	3.5	290	220	2022-07-06	46.4	10.2	4.4	222	220	2022-07-05	19.5	9.5	4.1	206	220	2022-07-06	52.8	9.6	5.1	113	220	2022-06-30	42.9	10	4.3	153	220	2022-07-08	26	9.2	6.2	215	220	2022-07-01	56.2	10.4	4.5	191	220	2022-07-05
221	2022-07-04	57	9.9	5.4	157	221	2022-07-06	47.8	9.2	5.5	243	221	2022-07-07	40.7	9.2	4.3	254	221	2022-07-06	34.7	9.8	5	211	221	2022-07-07	48.5	9.7	5	133	221	2022-07-01	41.7	9.8	4.4	164	221	2022-07-09	37.9	9.2	5.9	200	221	2022-07-02	44.5	9.2	4.7	168	221	2022-07-06
222	2022-07-05	53.7	10.8	4.2	159	222	2022-07-07	43.4	9.3	3.8	264	222	2022-07-08	43	9.1	4.7	240	222	2022-07-07	33.9	10.2	5.2	254	222	2022-07-08	50.5	9.4	5	145	222	2022-07-02	41	9.8	4.8	156	222	2022-07-10	32.4	10.2	5.4	189	222	2022-07-03	47.1	9.1	5.2	176	222	2022-07-07
223	2022-07-06	56.5	9.6	5	148	223	2022-07-08	46.2	10.8	4.7	211	223	2022-07-09	41.2	9	4.3	251	223	2022-07-08	34.1	10.1	5	249	223	2022-07-09	50.4	9.2	4.9	121	223	2022-07-03	41.6	9.6	4.8	151	223	2022-07-11	36.4	10.6	5.8	174	223	2022-07-04	46.2	9.3	5.2	199	223	2022-07-08
224	2022-07-07	60.6	9.5	6	167	224	2022-07-09	52.2	9.4	4	271	224	2022-07-10	43.7	8.9	4.5	193	224	2022-07-09	30.8	10.1	5.3	222	224	2022-07-10	31.9	9.5	6.1	128	224	2022-07-04	38.1	9.8	3.6	166	224	2022-07-12	40.3	9.2	6.4	219	224	2022-07-05	50.8	10.8	6.2	166	224	2022-07-09
225	2022-07-08	52.7	10	4.1	176	225	2022-07-10	43.5	9.6	3.4	242	225	2022-07-11	37	9.1	4.5	219	225	2022-07-10	37.5	10.2	6	198	225	2022-07-11	47.8	9.4	4.4	131	225	2022-07-05	40	10.4	4	163	225	2022-07-13	33.5	9.4	5.1	179	225	2022-07-06	48.6	9.2	4.5	184	225	2022-07-10
226	2022-07-09	55.5	10.9	3.9	190	226	2022-07-11	48.9	9.4	3.9	250	226	2022-07-12	44.8	9.1	4.3	216	226	2022-07-11	26.1	9.8	4.1	193	226	2022-07-12	49.2	9.3	4.5	111	226	2022-07-06	41.8	9.8	5.2	145	226	2022-07-14	32.2	9.4	4.7	198	226	2022-07-07	48.6	8.9	5.7	183	226	2022-07-11
227	2022-07-10	57.8	9.8	6	157	227	2022-07-12	48.1	9.6	4.4	257	227	2022-07-13	42.9	9.1	4.9	220	227	2022-07-12	33.7	11.1	4.8	183	227	2022-07-13	48.7	9.3	4.6	114	227	2022-07-07	36.8	10.1	4.2	169	227	2022-07-15	29.2	8.9	4.9	193	227	2022-07-08	35.9	9.5	5.6	203	227	2022-07-12
228	2022-07-11	57.6	10.2	5.9	145	228	2022-07-13	51.8	9.4	6.5	260	228	2022-07-14	41.5	8.9	4.3	210	228	2022-07-13	30	9.9	5.1	252	228	2022-07-14	49.8	9.7	5	133	228	2022-07-08	36	10.1	4.5	156	228	2022-07-16	33.6	9.1	5.3	187	228	2022-07-09	50	9.5	5.2	168	228	2022-07-13
229	2022-07-12	58.8	9.5	5.1	173	229	2022-07-14	49.7	9.7	6	266	229	2022-07-15	40.2	8.9	4.4	223	229	2022-07-14	37.6	9.7	4.9	231	229	2022-07-15	54.8	9.3	5.7	148	229	2022-07-09	39.3	10	3.7	153	229	2022-07-17	34.6	9.2	4.8	236	229	2022-07-10	48.6	9.3	4.9	167	229	2022-07-14
230	2022-07-13	53.8	9.4	4.4	191	230	2022-07-15	45.7	9.6	4.8	270	230	2022-07-16	39.8	8.9	5.2	177	230	2022-07-15	33.4	10.1	4.4	219	230	2022-07-16	54.6	9.4	5.7	113	230	2022-07-10	37.3	9.7	3.6	154	230	2022-07-18	38.1	9.1	5.3	191	230	2022-07-11	49.1	9	5.5	198	230	2022-07-15
231	2022-07-14	52	9.6	3.9	191	231	2022-07-16	44.6	9.6	4.4	320	231	2022-07-17	39.6	8.9	4.3	235	231	2022-07-16	32.2	9.9	5.9	227	231	2022-07-17	48.3	9.5	4.5	95	231	2022-07-11	38	9.6	4.2	145	231	2022-07-19	35.1	9.3	5.8	184	231	2022-07-12	49.2	9.2	5.2	205	231	2022-07-16
232	2022-07-15	58	10.9	4.5	165	232	2022-07-17	46.6	9.3	5.4	291	232	2022-07-18	38.8	9	4.4	194	232	2022-07-17	33.7	10.1	5.5	251	232	2022-07-18	49.6	9.3	4.6	116	232	2022-07-12	35	9.8	3.3	131	232	2022-07-20	33.9	8.9	5.7	204	232	2022-07-13	47.3	9.5	4.8	189	232	2022-07-17
233	2022-07-16	52.5	9.5	5.8	149	233	2022-07-18	47.9	9.5	4.1	271	233	2022-07-19	34.5	8.9	3.9	177	233	2022-07-18	35.1	9.9	6.2	207	233	2022-07-19	49	9.3	4.7	109	233	2022-07-13	34.3	9.5	3.2	109	233	2022-07-21	37.4	9.7	5.3	199	233	2022-07-14	48.4	9.6	5.6	187	233	2022-07-18
234	2022-07-17	53.6	10.3	4.9	144	234	2022-07-19	43.7	10.2	4.7	181	234	2022-07-20	41	9	4.1	204	234	2022-07-19	28	9.7	4.8	226	234	2022-07-20	45.8	9.6	4.5	116	234	2022-07-14	36.7	10.3	3.2	145	234	2022-07-22	37.6	9.1	6	212	234	2022-07-15	47.5	9.1	4.9	221	234	2022-07-19
235	2022-07-18	53.5	10.4	4.2	148	235	2022-07-20	46.8	9.4	3.7	239	235	2022-07-21	38	8.9	4	214	235	2022-07-20	24.3	10.1	5.4	221	235	2022-07-21	48.7	9.4	4.6	111	235	2022-07-15	40.1	11.3	3.7	171	235	2022-07-23	36.8	9.3	6.1	204	235	2022-07-16	48.8	9.3	5.7	170	235	2022-07-20
236	2022-07-19	53.5	9.4	4.9	147	236	2022-07-21	43.4	9.1	3.9	264	236	2022-07-22	37.7	9.2	4.5	136	236	2022-07-21	36	10.1	5.8	246	236	2022-07-22	47.7	10.4	4.5	127	236	2022-07-16	35.8	10.2	3.6	143	236	2022-07-24	36.1	9.4	5.8	220	236	2022-07-17	53.1	9.1	5	220	236	2022-07-21
237	2022-07-20	51	10.1	5.3	171	237	2022-07-22	41.4	9.4	3.7	212	237	2022-07-23	42.5	9	4.3	196	237	2022-07-22	21.1	10	4	175	237	2022-07-23	49.3	9.3	6.1	124	237	2022-07-17	37.1	10.6	3.9	151	237	2022-07-25	38	9.4	6	217	237	2022-07-18	45.5	9.4	4.8	188	237	2022-07-22
238	2022-07-21	48.8	10	3.9	166	238	2022-07-23	48	9.4	4.3	207	238	2022-07-24	38.3	8.8	4.4	222	238	2022-07-23	27.2	9.6	4.2	213	238	2022-07-24	51	9.2	5.2	120	238	2022-07-18	36.5	10	3.6	143	238	2022-07-26	37.4	9	5.4	180	238	2022-07-19	45.7	9.3	4.8	151	238	2022-07-23
239	2022-07-22	51.7	10.5	4.1	126	239	2022-07-24	46.9	9.3	4.9	239	239	2022-07-25	37.8	8.9	4.7	201	239	2022-07-24	27.9	9.5	4.1	223	239	2022-07-25	27.4	9.1	5.8	120	239	2022-07-19	35.6	10.2	3.6	142	239	2022-07-27	33.8	9.4	5.5	197	239	2022-07-20	46.7	9.3	5.3	190	239	2022-07-24
240	2022-07-23	52.5	9.8	4.6	183	240	2022-07-25	47.5	9.4	4.6	215	240	2022-07-26	39.2	8.8	4.2	199	240	2022-07-25	26.4	9.6	4	207	240	2022-07-26	47.7	9.2	5.2	113	240	2022-07-20	35.6	10.4	3.7	132	240	2022-07-28	36.6	9.3	5.8	228	240	2022-07-21	46.6	9.5	4.6	183	240	2022-07-25
241	2022-07-24	37	9.8	4.7	160	241	2022-07-26	42.9	9.5	4.2	234	241	2022-07-27	40.8	8.9	3.9	173	241	2022-07-26	31.1	10.2	5.4	227	241	2022-07-27	46.2	10.2	4.7	103	241	2022-07-21	36.5	11.5	4	146	241	2022-07-29	35.3	9.4	5.3	204	241	2022-07-22	49	9.6	5.2	177	241	2022-07-26
242	2022-07-25	35.8	9.4	4.4	154	242	2022-07-27	45	9.5	3.8	235	242	2022-07-28	39.1	9	4.6	216	242	2022-07-27	24.4	10.3	4	202	242	2022-07-28	42.4	9.1	4.2	121	242	2022-07-22	35.7	10.5	3.5	134	242	2022-07-30	35.4	9.6	6.1	267	242	2022-07-23	50.3	9.3	4.9	179	242	2022-07-27
243	2022-07-26	45.3	10	4.1	142	243	2022-07-28	45.6	10.8	3.9	248	243	2022-07-29	37.8	8.7	4.4	210	243	2022-07-28	25.6	10	5.4	223	243	2022-07-29	46.5	9.5	4.4	124	243	2022-07-23	36.9	9.7	4.6	139	243	2022-07-31	37	9.3	6	200	243	2022-07-24	47.5	9.2	4.9	176	243	2022-07-28
244	2022-07-27	52.1	10.6	4.1	188	244	2022-07-29	41.1	9.7	3.6	212	244	2022-07-30	37.8	9.1	4.6	230	244	2022-07-29	25.6	9.9	4.4	221	244	2022-07-30	47.2	9.4	4.4	123	244	2022-07-24	35.6	11.5	4	160	244	2022-08-01	38.2	9.1	5.6	231	244	2022-07-25	48.2	9.9	4.5	154	244	2022-07-29
245	2022-07-28	51.3	9.9	4.2	174	245	2022-07-30	44.8	9.5	4.3	263	245	2022-07-31	36.6	8.9	4.2	237	245	2022-07-30	22.8	10.3	4.7	213	245	2022-07-31	41.8	9.5	4.5	112	245	2022-07-25	35.3	11.8	3.2	175	245	2022-08-02	36.2	9.6	5.7	269	245	2022-07-26	48.1	9	5.5	157	245	2022-07-30
246	2022-07-29	53.8	9.7	4.6	161	246	2022-07-31	45.3	9.7	3.7	226	246	2022-08-01	34.3	8.7	4.6	233	246	2022-07-31	24.7	10.1	4.4	258	246	2022-08-01	43.6	9.1	4.3	141	246	2022-07-26	35.9	10.8	4	133	246	2022-08-03	34.5	9.3	6.1	227	246	2022-07-27	48.5	9.7	4.8	158	246	2022-07-31
247	2022-07-30	52.4	9.8	6.3	178	247	2022-08-01	44.8	9.7	3.8	241	247	2022-08-02	34	8.9	4.7	234	247	2022-08-01	25.2	9.5	5.1	272	247	2022-08-02	43.2	9.8	4.2	126	247	2022-07-27	35	10.5	4.1	155	247	2022-08-04	37.7	9.6	5.6	250	247	2022-07-28	44	10.3	4.2	159	247	2022-08-01
248	2022-07-31	58.5	9.8	6.1	167	248	2022-08-02	42	9.9	5.2	217	248	2022-08-03	34.6	8.9	4.8	257	248	2022-08-02	27.1	10.1	4.4	265	248	2022-08-03	42.4	9.4	4.2	154	248	2022-07-28	35.5	11.6	3.8	151	248	2022-08-05	37.2	9.6	5.4	235	248	2022-07-29	50.4	10.1	6.2	168	248	2022-08-02
249	2022-08-01	50.6	10.3	4.9	159	249	2022-08-03	41.6	9.5	3.8	251	249	2022-08-04	36.1	8.9	4.1	244	249	2022-08-03	24.6	10	4.6	392	249	2022-08-04	45.5	9.2	4.5	151	249	2022-07-29	34.9	11.4	3.6	161	249	2022-08-06	34.6	9.7	5.2	238	249	2022-07-30	41.8	9.3	6.1	182	249	2022-08-03
250	2022-08-02	47.9	9.5	4.3	172	250	2022-08-04	45.5	9.4	4.2	301	250	2022-08-05	33.6	9	4	234	250	2022-08-04	25.7	9.5	4	316	250	2022-08-05	46.2	9.2	4.5	162	250	2022-07-30	32.8	11.6	3.5	166	250	2022-08-07	35.1	9.6	5.3	226	250	2022-07-31	47.9	10.6	5.8	170	250	2022-08-04
251	2022-08-03	50.7	10	5.1	171	251	2022-08-05	45.4	10	4.7	239	251	2022-08-06	35.5	9.2	4.8	250	251	2022-08-05	24.8	10.4	3.9	262	251	2022-08-06	44.6	9.7	4.5	156	251	2022-07-31	33.8	10.4	3.4	152	251	2022-08-08	34.8	9.3	5.3	194	251	2022-08-01	30.9	9	4.9	172	251	2022-08-05
252	2022-08-04	54.5	10.8	5	222	252	2022-08-06	46.2	9.8	6	247	252	2022-08-07	34.5	9	3.9	232	252	2022-08-06	23.4	9.7	4.7	249	252	2022-08-07	42.8	9.8	4	130	252	2022-08-01	34.1	11.9	4	162	252	2022-08-09	30.5	9.2	4.9	217	252	2022-08-02	41.9	9.4	4.3	168	252	2022-08-06
253	2022-08-05	51.1	10.3	5.4	212	253	2022-08-07	41.2	9.8	3.8	292	253	2022-08-08	34.5	9.2	3.6	204	253	2022-08-07	20.8	9	4.1	285	253	2022-08-08	46.5	9.3	4.4	153	253	2022-08-02	31.6	10.6	4.3	163	253	2022-08-10	31	9.2	5.9	197	253	2022-08-03	38.2	9.2	4.9	172	253	2022-08-07
254	2022-08-06	45.6	9.8	4	205	254	2022-08-08	41.3	9.6	3.5	233	254	2022-08-09	35.3	9.3	4	191	254	2022-08-08	22.3	10	4.7	267	254	2022-08-09	44.6	9.3	5	116	254	2022-08-03	31.4	11.3	3.6	181	254	2022-08-11	34.7	10	5.8	233	254	2022-08-04	38.6	9.2	4.2	200	254	2022-08-08
255	2022-08-07	51.2	10.8	4.2	204	255	2022-08-09	43.6	9.4	3.7	230	255	2022-08-10	37.5	9.5	5.7	196	255	2022-08-09	25.6	9.2	7	246	255	2022-08-10	29.6	9.3	4.3	110	255	2022-08-04	31.7	11.3	3.3	192	255	2022-08-12	36.5	9.3	6	232	255	2022-08-05	39.2	9.3	4.2	206	255	2022-08-09
256	2022-08-08	44.8	9.5	3.7	176	256	2022-08-10	44.6	9.8	5.9	243	256	2022-08-11	36	9.1	3.8	273	256	2022-08-10	17.3	10.3	4.5	297	256	2022-08-11	47.6	9.7	4.6	157	256	2022-08-05	29.7	10.7	3	176	256	2022-08-13	37.3	9.8	6.1	223	256	2022-08-06	44	9.9	5.3	218	256	2022-08-10
257	2022-08-09	47	9.6	4.2	151	257	2022-08-11	49.5	9.8	3.9	275	257	2022-08-12	39.4	9.5	3.8	224	257	2022-08-11	22.2	13.1	3.7	270	257	2022-08-12	46.7	9.5	4.8	132	257	2022-08-06	31.9	10.8	3.4	193	257	2022-08-14	35.5	9.5	5.5	192	257	2022-08-07	39.1	9.9	4.1	211	257	2022-08-11
258	2022-08-10	46.3	9.7	4.7	148	258	2022-08-12	46.7	9.5	3.5	249	258	2022-08-13	39	9	3.9	251	258	2022-08-12	17.6	11.2	3.7	283	258	2022-08-13	45.7	9.8	4.5	139	258	2022-08-07	33.4	12	3.9	184	258	2022-08-15	33.9	9.5	5.3	194	258	2022-08-08	41.2	9.9	3.8	174	258	2022-08-12
259	2022-08-11	52.7	9.9	5	245	259	2022-08-13	42.7	9.4	3.6	242	259	2022-08-14	37.9	9.3	4.8	216	259	2022-08-13	20.5	10.3	3.6	239	259	2022-08-14	46.1	9.4	4.2	147	259	2022-08-08	31.1	11.4	3.7	178	259	2022-08-16	29.2	9.3	6.1	202	259	2022-08-09	41.9	9.3	5.2	180	259	2022-08-13
260	2022-08-12	51.1	10.2	4.7	187	260	2022-08-14	41.3	9.6	3.5	264	260	2022-08-15	37.1	9	4.5	247	260	2022-08-14	12.2	10	3.4	271	260	2022-08-15	44.6	9.6	4	121	260	2022-08-09	28.9	10.2	3.5	150	260	2022-08-17	32.4	9.8	6.3	235	260	2022-08-10	40.4	9.3	4.5	167	260	2022-08-14
261	2022-08-13	49.3	10.4	4.7	195	261	2022-08-15	41.7	9.2	3.6	275	261	2022-08-16	39.1	9.2	4.3	247	261	2022-08-15	16	12.6	3.9	216	261	2022-08-16	33.8	9.2	6	123	261	2022-08-10	29.8	11.7	3.5	166	261	2022-08-18	36.5	9.4	5.6	217	261	2022-08-11	41.9	10.1	3.9	223	261	2022-08-15
262	2022-08-14	45.9	10.2	4	161	262	2022-08-16	40.9	9.6	3.8	318	262	2022-08-17	36.4	9	4.3	210	262	2022-08-16	21	9.8	4	235	262	2022-08-17	47.4	9.6	4.3	131	262	2022-08-11	34.1	10.1	4.8	192	262	2022-08-19	33	9.8	5.4	211	262	2022-08-12	43.2	10.2	5.4	207	262	2022-08-16
263	2022-08-15	48	10.2	4.1	182	263	2022-08-17	43.7	9.9	4.1	228	263	2022-08-18	35.4	9.1	4.5	258	263	2022-08-17	18.4	10.3	4.3	241	263	2022-08-18	43.5	9.6	4.5	142	263	2022-08-12	32.4	11.6	3.8	193	263	2022-08-20	25.9	9.7	5.2	197	263	2022-08-13	44.1	10	5.8	192	263	2022-08-17
264	2022-08-16	45.1	9.7	4	174	264	2022-08-18	43.6	9.8	3.3	265	264	2022-08-19	36.8	8.9	4.4	216	264	2022-08-18	20.2	10.1	4.1	241	264	2022-08-19	42.9	9.5	4.2	131	264	2022-08-13	29.7	12	3.2	172	264	2022-08-21	38.4	9.6	6.2	218	264	2022-08-14	41.7	9.2	4.4	181	264	2022-08-18
265	2022-08-17	47.5	10	4.6	161	265	2022-08-19	43.3	9.6	3.4	322	265	2022-08-20	36.2	8.9	4	294	265	2022-08-19	19.3	9.8	4	238	265	2022-08-20	44.5	9.8	5.1	115	265	2022-08-14	30.4	10.9	3.6	162	265	2022-08-22	36.6	9.7	5.4	267	265	2022-08-15	41.5	9.1	3.9	180	265	2022-08-19
266	2022-08-18	49.3	10	4.3	165	266	2022-08-20	43.8	9.3	4	271	266	2022-08-21	36.7	8.8	4.1	226	266	2022-08-20	16.8	10.6	4.3	257	266	2022-08-21	45.8	9.5	5.2	151	266	2022-08-15	30.5	11.3	3.2	167	266	2022-08-23	34	9.5	5.8	189	266	2022-08-16	35.7	9.9	3.6	176	266	2022-08-20
267	2022-08-19	31.1	9.5	4.6	172	267	2022-08-21	42.3	9.5	3.4	228	267	2022-08-22	38.9	9.2	4.2	196	267	2022-08-21	10.2	9.6	3.7	238	267	2022-08-22	47.1	9.3	4.7	135	267	2022-08-16	31	10.5	3.3	162	267	2022-08-24	35.9	9.5	5.6	238	267	2022-08-17	38	10.5	4.2	165	267	2022-08-21
268	2022-08-20	48.2	9.6	4.7	164	268	2022-08-22	42	9.8	4.1	244	268	2022-08-23	37.1	9	4.5	197	268	2022-08-22	11.7	9.4	2.7	252	268	2022-08-23	45	9.6	4.6	134	268	2022-08-17	30.8	10.9	3.3	176	268	2022-08-25	35	9.3	5.2	206	268	2022-08-18	40.3	9.8	3.9	208	268	2022-08-22
269	2022-08-21	47.7	10	5.1	162	269	2022-08-23	42.8	10	4.1	281	269	2022-08-24	35.3	8.9	4.3	191	269	2022-08-23	22.7	9.7	4	249	269	2022-08-24	41.8	9.4	4.3	121	269	2022-08-18	29.2	11.8	3.7	181	269	2022-08-26	35.8	9.5	6.2	222	269	2022-08-19	42.3	9.6	5	199	269	2022-08-23
270	2022-08-22	47	9.7	5	194	270	2022-08-24	41.5	9.5	4.3	214	270	2022-08-25	37.3	9	3.9	195	270	2022-08-24	15.7	9.8	3.7	233	270	2022-08-25	46.3	9.8	4.1	147	270	2022-08-19	33.1	11.3	3.6	237	270	2022-08-27	33.9	9.3	6	212	270	2022-08-20	41.5	9.6	4.6	210	270	2022-08-24
271	2022-08-23	46.5	9.9	4.5	165	271	2022-08-25	13.9	9.7	4.1	200	271	2022-08-26	35.7	9.1	4.1	162	271	2022-08-25	14.8	9.3	3.8	246	271	2022-08-26	42.7	9.7	4.7	103	271	2022-08-20	27.2	12.8	3.4	189	271	2022-08-28	36.4	9.7	6.1	239	271	2022-08-21	41.7	11.1	4.7	182	271	2022-08-25
272	2022-08-24	40.7	9.5	4.1	223	272	2022-08-26	--	--	--	--	272	2022-08-27	38.6	8.8	5	199	272	2022-08-26	17.2	10	4.5	271	272	2022-08-27	44.1	9.4	4.8	103	272	2022-08-21	29.1	11.7	3.3	237	272	2022-08-29	22.4	9.8	5.7	178	272	2022-08-22	42.9	9.7	4.7	188	272	2022-08-26
273	2022-08-25	46.7	9.9	4	158	273	2022-08-27	23.8	9.6	3.6	217	273	2022-08-28	38.4	8.8	4.7	236	273	2022-08-27	18	10.6	4.4	229	273	2022-08-28	44.7	9.5	4.6	118	273	2022-08-22	28.3	10.8	3.4	201	273	2022-08-30	33.2	9.4	6.2	202	273	2022-08-23	42	9.5	3.8	169	273	2022-08-27
274	2022-08-26	45.8	9.8	4.5	143	274	2022-08-28	42.5	10	3.6	210	274	2022-08-29	36.6	9.1	4.1	193	274	2022-08-28	18.1	10.4	3.5	208	274	2022-08-29	42	9.5	5.2	121	274	2022-08-23	18.7	12.2	3.4	192	274	2022-08-31	31.1	9.3	5.4	219	274	2022-08-24	40.3	10.4	5.4	171	274	2022-08-28
275	2022-08-27	45	11.3	3.8	150	275	2022-08-29	41.7	9.6	4.5	249	275	2022-08-30	34.9	9.2	4.5	232	275	2022-08-29	18	9.8	4.7	234	275	2022-08-30	41.5	9.4	4.1	162	275	2022-08-24	27.9	11.8	2.9	179	275	2022-09-01	33.6	9.6	5.5	187	275	2022-08-25	40.2	9.2	4.1	178	275	2022-08-29
276	2022-08-28	47.1	9.3	3.8	193	276	2022-08-30	39.2	9.7	4.5	264	276	2022-08-31	32.5	9.5	3.9	246	276	2022-08-30	9.2	9.6	3	210	276	2022-08-31	42.5	9.5	4.7	121	276	2022-08-25	24.8	12.2	3.5	208	276	2022-09-02	31.8	9.8	5.9	198	276	2022-08-26	40.6	11.2	4.4	166	276	2022-08-30
277	2022-08-29	55.9	10.7	5.3	136	277	2022-08-31	42.8	9.6	4.1	288	277	2022-09-01	31.2	8.6	3.9	201	277	2022-08-31	16.6	11	3.7	228	277	2022-09-01	40.3	9.5	4.2	118	277	2022-08-26	24.7	11.5	3.4	196	277	2022-09-03	33.9	9.7	5.6	219	277	2022-08-27	42.9	9.5	4	181	277	2022-08-31
278	2022-08-30	30.6	9.7	3.7	114	278	2022-09-01	38.6	9.6	3.5	270	278	2022-09-02	35	9.2	4.2	213	278	2022-09-01	15.3	10.5	4.6	247	278	2022-09-02	44.2	9.5	4.5	124	278	2022-08-27	26.8	11.8	3	195	278	2022-09-04	33.2	9.9	5.5	186	278	2022-08-28	42.6	9.8	4.1	187	278	2022-09-01
279	2022-08-31	45	10	4	135	279	2022-09-02	39	9.6	5.4	317	279	2022-09-03	32.6	8.9	4.2	189	279	2022-09-02	13.1	10.8	3.2	203	279	2022-09-03	44.8	9.5	5.3	116	279	2022-08-28	23.1	13.3	3.6	186	279	2022-09-05	30.4	10.1	5	181	279	2022-08-29	41.8	10.2	4.5	188	279	2022-09-02
280	2022-09-01	44.5	9.3	4	144	280	2022-09-03	38.2	9.6	3.5	220	280	2022-09-04	32.1	9	3.9	257	280	2022-09-03	15.9	10.8	3.8	252	280	2022-09-04	41.5	9.7	4.5	131	280	2022-08-29	22.6	11.5	3.3	245	280	2022-09-06	35.6	9.6	6	206	280	2022-08-30	40.8	10.5	4.2	180	280	2022-09-03
281	2022-09-02	46.4	9.4	5	171	281	2022-09-04	41.5	9.6	3.9	286	281	2022-09-05	33.9	9	4.1	207	281	2022-09-04	16.5	10.3	3.4	284	281	2022-09-05	42.4	9.4	4.3	120	281	2022-08-30	15.3	11.4	3.5	228	281	2022-09-07	32.2	10.4	5.5	208	281	2022-08-31	41.3	9.4	5.1	164	281	2022-09-04
282	2022-09-03	46.2	9.3	3.9	163	282	2022-09-05	39.6	10.2	4.4	282	282	2022-09-06	35.6	9	5.3	243	282	2022-09-05	11	9.9	3.2	184	282	2022-09-06	42.3	9.4	4.1	108	282	2022-08-31	24.4	11.4	3.3	217	282	2022-09-08	30	10.1	5.4	193	282	2022-09-01	39.4	10.4	4.8	161	282	2022-09-05
283	2022-09-04	43.7	9.9	4.6	183	283	2022-09-06	38.3	9.9	4.2	259	283	2022-09-07	33.6	9.3	4.1	213	283	2022-09-06	14.6	10.1	3.6	235	283	2022-09-07	40.9	9.5	4.9	124	283	2022-09-01	21.8	10.9	3.2	216	283	2022-09-09	31.3	9.7	5.4	208	283	2022-09-02	39.7	10.3	4.3	173	283	2022-09-06
284	2022-09-05	44.1	10	3.7	199	284	2022-09-07	39.3	9.7	4.1	253	284	2022-09-08	31.2	9.1	4	246	284	2022-09-07	15.6	10.7	3.4	208	284	2022-09-08	44.2	9.9	4.2	121	284	2022-09-02	24.3	10.9	2.8	219	284	2022-09-10	31.5	9.9	5.3	193	284	2022-09-03	26.3	10.5	4.2	144	284	2022-09-07
285	2022-09-06	48.4	9.6	4	183	285	2022-09-08	36.5	9.8	3.6	205	285	2022-09-09	34.9	9.1	4.3	215	285	2022-09-08	14.7	10.5	4	202	285	2022-09-09	45.6	9.5	4.4	102	285	2022-09-03	23.9	10.7	2.8	226	285	2022-09-11	22.6	9.6	5.2	203	285	2022-09-04	39.2	10.5	4.1	143	285	2022-09-08
286	2022-09-07	44.6	15.9	5.9	184	286	2022-09-09	37.7	9.8	4.3	275	286	2022-09-10	32.8	9	4.3	220	286	2022-09-09	15.1	10.1	3.6	237	286	2022-09-10	39.5	9.6	4.8	132	286	2022-09-04	22.3	12.4	3.4	293	286	2022-09-12	32.2	10.2	5.6	240	286	2022-09-05	41.5	11.1	4	192	286	2022-09-09
287	2022-09-08	45.7	9.6	5.1	165	287	2022-09-10	38.2	9.9	3.5	223	287	2022-09-11	34.6	9.1	4	222	287	2022-09-10	11.6	9.4	3.4	216	287	2022-09-11	27.5	9.9	4.3	130	287	2022-09-05	21.6	12.3	3.6	336	287	2022-09-13	33.2	9.9	5.2	218	287	2022-09-06	40.7	11.1	3.9	168	287	2022-09-10
288	2022-09-09	46.7	9	4.8	209	288	2022-09-11	43	10	3.8	228	288	2022-09-12	34.9	8.8	4	197	288	2022-09-11	10.3	10.2	3.6	237	288	2022-09-12	43.4	9.4	4.9	123	288	2022-09-06	19.1	10.5	5.4	243	288	2022-09-14	31.5	10.1	5.3	229	288	2022-09-07	41.1	10.6	4.7	165	288	2022-09-11
289	2022-09-10	43.9	10.3	4.6	161	289	2022-09-12	42.7	10	6.2	266	289	2022-09-13	35.1	9.2	4	241	289	2022-09-12	8.9	10.7	3.2	204	289	2022-09-13	39.1	9.1	5	126	289	2022-09-07	21.6	12.1	3.5	222	289	2022-09-15	33.5	10.2	5.9	221	289	2022-09-08	42	9.3	4.6	173	289	2022-09-12
290	2022-09-11	46.9	10.1	4.4	179	290	2022-09-13	41.6	9.8	4.6	228	290	2022-09-14	35.1	9.2	4.5	220	290	2022-09-13	16	10.8	3.8	200	290	2022-09-14	44.1	9.3	4.6	117	290	2022-09-08	22.2	11.5	3.5	260	290	2022-09-16	29.8	10.1	5.1	201	290	2022-09-09	42	9.5	3.7	176	290	2022-09-13
291	2022-09-12	32.4	9.6	6.1	178	291	2022-09-14	40.6	9.8	5	220	291	2022-09-15	35.2	8.9	4.3	210	291	2022-09-14	13.8	10.2	3.8	234	291	2022-09-15	26.4	9.6	4.6	125	291	2022-09-09	21.8	11.1	3.5	275	291	2022-09-17	33.2	10.7	5.4	199	291	2022-09-10	41.1	11.3	4.2	181	291	2022-09-14
292	2022-09-13	29.4	9.4	3.5	162	292	2022-09-15	35.2	9.7	3.6	243	292	2022-09-16	35	9	4.4	222	292	2022-09-15	15	11.3	4	265	292	2022-09-16	45.2	9.5	4.6	105	292	2022-09-10	24.7	12.8	2.6	210	292	2022-09-18	32.2	10.5	5	182	292	2022-09-11	40	10	5.7	172	292	2022-09-15
293	2022-09-14	44	9.8	5.6	205	293	2022-09-16	36.6	9.8	3.4	246	293	2022-09-17	32.5	9	4.1	231	293	2022-09-16	10.7	10.2	3.4	196	293	2022-09-17	44	9.2	4.7	98	293	2022-09-11	22.1	10.8	3.6	211	293	2022-09-19	29.7	9.9	5.2	183	293	2022-09-12	38.8	10.9	4.4	174	293	2022-09-16
294	2022-09-15	49.4	9.7	5.1	166	294	2022-09-17	36.7	10	3.9	262	294	2022-09-18	33.1	9	3.9	221	294	2022-09-17	15.9	10.8	3.4	229	294	2022-09-18	44.4	9.6	4.2	117	294	2022-09-12	17.1	10.8	5.3	247	294	2022-09-20	32.1	10.4	5.3	193	294	2022-09-13	40.9	10.1	4	176	294	2022-09-17
295	2022-09-16	52.2	10	5.5	153	295	2022-09-18	37.9	10	3.8	228	295	2022-09-19	30	8.7	3.8	280	295	2022-09-18	13.5	11.2	3.7	280	295	2022-09-19	43.4	8.9	4.2	136	295	2022-09-13	19.2	11.2	3.3	238	295	2022-09-21	32.8	10.6	5.4	259	295	2022-09-14	41.5	9.8	4.5	170	295	2022-09-18
296	2022-09-17	45.7	10.2	4.2	198	296	2022-09-19	37.7	9.9	4.1	242	296	2022-09-20	29.4	8.6	3.6	234	296	2022-09-19	14	10.8	4.1	209	296	2022-09-20	40.6	9.1	4	120	296	2022-09-14	21.8	12.7	3.5	257	296	2022-09-22	27.1	10.4	5.4	197	296	2022-09-15	36.9	11.5	3.8	169	296	2022-09-19
297	2022-09-18	50	10.1	5.6	175	297	2022-09-20	35.4	9.8	3.1	232	297	2022-09-21	31	8.7	3.6	321	297	2022-09-20	11.7	11.5	3.9	239	297	2022-09-21	42.1	9.2	4.6	161	297	2022-09-15	20.6	11.5	3.7	232	297	2022-09-23	30.4	10.9	6.3	218	297	2022-09-16	40.5	11.3	4.1	168	297	2022-09-20
298	2022-09-19	40.5	9.4	4.2	154	298	2022-09-21	37.1	10.1	4.6	276	298	2022-09-22	20	8.8	3.7	270	298	2022-09-21	9	10.2	3.2	251	298	2022-09-22	43.7	9.5	4.3	127	298	2022-09-16	17.7	12.5	3.5	235	298	2022-09-24	29.6	10.3	5.8	243	298	2022-09-17	40.8	10.1	4.1	171	298	2022-09-21
299	2022-09-20	48	10	5.1	165	299	2022-09-22	39.3	10.3	4.6	239	299	2022-09-23	31.6	9	4.4	258	299	2022-09-22	10.4	11.1	3.3	164	299	2022-09-23	43.1	9.6	4.3	130	299	2022-09-17	16.3	11.7	3.3	219	299	2022-09-25	13.5	8.7	10.3	180	299	2022-09-18	38.3	10.3	4.4	157	299	2022-09-22
300	2022-09-21	46.2	9.8	5.1	187	300	2022-09-23	34.5	9.7	3.8	229	300	2022-09-24	27.5	8.5	4	241	300	2022-09-23	10	10.8	3.7	213	300	2022-09-24	41.4	9.3	4.4	160	300	2022-09-18	19	10.7	3	292	300	2022-09-26	--	--	--	--	300	2022-09-19	37.8	9.2	3.8	172	300	2022-09-23
301	2022-09-22	47.2	10.1	4.6	157	301	2022-09-24	36.5	9.6	3.5	260	301	2022-09-25	33.1	9.5	4.4	223	301	2022-09-24	11.4	10.8	3.4	196	301	2022-09-25	43.9	9.5	4.3	133	301	2022-09-19	19.2	11.9	3.7	216	301	2022-09-27	--	--	--	--	301	2022-09-20	37.9	10.6	4	154	301	2022-09-24
302	2022-09-23	45.5	9.3	4.9	133	302	2022-09-25	38.9	9.8	3.4	212	302	2022-09-26	29.7	9.2	4.1	210	302	2022-09-25	4.9	10.7	3.4	123	302	2022-09-26	41.4	9.3	4.4	161	302	2022-09-20	19.8	12	3.6	208	302	2022-09-28	--	--	--	--	302	2022-09-21	37.9	13	3.6	200	302	2022-09-25
303	2022-09-24	42.2	10.1	4.2	158	303	2022-09-26	39	10	4.1	194	303	2022-09-27	33	9.2	4.5	236	303	2022-09-26	--	--	--	--	303	2022-09-27	42	9.2	4.4	155	303	2022-09-21	18.9	10.8	3.1	210	303	2022-09-29	--	--	--	--	303	2022-09-22	35.8	10.6	5.7	193	303	2022-09-26
304	2022-09-25	47.5	10.1	4.7	205	304	2022-09-27	36.3	9.8	3.3	265	304	2022-09-28	30.7	9.1	4	226	304	2022-09-27	--	--	--	--	304	2022-09-28	43	9.4	4.6	127	304	2022-09-22	18	10.9	3.2	218	304	2022-09-30	--	--	--	--	304	2022-09-23	37.9	9.9	4.1	204	304	2022-09-27
305	2022-09-26	45	10.6	5.3	175	305	2022-09-28	36.5	9.8	3.3	215	305	2022-09-29	32	8.9	4	222	305	2022-09-28	--	--	--	--	305	2022-09-29	50	9.1	5.3	133	305	2022-09-23	15.2	12.1	3.4	221	305	2022-10-01	--	--	--	--	305	2022-09-24	40.4	11	4.4	216	305	2022-09-28
306	2022-09-27	43.9	9.8	4	162	306	2022-09-29	39.6	9.7	6.1	241	306	2022-09-30	29.4	9	3.7	230	306	2022-09-29	--	--	--	--	306	2022-09-30	44.6	9.2	4.4	111	306	2022-09-24	15.2	11.2	2.8	304	306	2022-10-02	--	--	--	--	306	2022-09-25	41.3	9.4	4.8	180	306	2022-09-29
307	2022-09-28	43.5	10.4	4.2	171	307	2022-09-30	35.2	9.9	3.5	287	307	2022-10-01	31.8	9.5	3.7	236	307	2022-09-30	--	--	--	--	307	2022-10-01	45.6	9.5	5	152	307	2022-09-25	16.6	10.9	3	231	307	2022-10-03	--	--	--	--	307	2022-09-26	38.9	10	3.9	193	307	2022-09-30
308	2022-09-29	45.1	9.7	4	160	308	2022-10-01	39.4	10	3.7	260	308	2022-10-02	29.7	8.8	3.9	227	308	2022-10-01	--	--	--	--	308	2022-10-02	43.4	9.9	4.5	117	308	2022-09-26	17.1	12.6	3	218	308	2022-10-04	--	--	--	--	308	2022-09-27	37.6	9.7	3.7	171	308	2022-10-01
309	2022-09-30	42.4	10.1	4.1	147	309	2022-10-02	38.1	9.9	3.6	326	309	2022-10-03	28.9	8.6	3.7	210	309	2022-10-02	--	--	--	--	309	2022-10-03	42	9.2	4.3	118	309	2022-09-27	17.1	12.7	3.2	243	309	2022-10-05	--	--	--	--	309	2022-09-28	39	10.2	5.8	188	309	2022-10-02
310	2022-10-01	43.4	9.8	3.5	162	310	2022-10-03	38.3	10	3.7	276	310	2022-10-04	22.5	8.8	3.4	242	310	2022-10-03	--	--	--	--	310	2022-10-04	42.3	9.2	4.8	117	310	2022-09-28	13.8	11.9	2.5	203	310	2022-10-06	--	--	--	--	310	2022-09-29	37.5	9.8	3.8	173	310	2022-10-03
311	2022-10-02	42	10.5	3.8	203	311	2022-10-04	36	9.7	3.4	262	311	2022-10-05	27.1	8.4	3.7	242	311	2022-10-04	--	--	--	--	311	2022-10-05	42.5	9.3	4.7	140	311	2022-09-29	14.7	12	2.6	185	311	2022-10-07	--	--	--	--	311	2022-09-30	38.4	10.9	4.1	184	311	2022-10-04
312	2022-10-03	38	9.5	5.1	117	312	2022-10-05	37.7	10.1	4.2	265	312	2022-10-06	26.8	8.7	3.4	251	312	2022-10-05	--	--	--	--	312	2022-10-06	41.5	9.3	4.9	130	312	2022-09-30	10.3	11.9	3	190	312	2022-10-08	--	--	--	--	312	2022-10-01	37.9	9.3	4.1	227	312	2022-10-05
313	2022-10-04	39.3	9.7	3.8	141	313	2022-10-06	39.4	9.8	4.3	239	313	2022-10-07	25.6	8.6	3.5	264	313	2022-10-06	--	--	--	--	313	2022-10-07	40.9	9.3	4.5	134	313	2022-10-01	11.8	13	3.1	180	313	2022-10-09	--	--	--	--	313	2022-10-02	15.3	9.1	5.2	143	313	2022-10-06
314	2022-10-05	42.7	10.4	4.2	150	314	2022-10-07	35.1	9.9	3.9	280	314	2022-10-08	27.7	8.5	3.6	245	314	2022-10-07	--	--	--	--	314	2022-10-08	43.3	9.3	4.1	107	314	2022-10-02	11.5	13.1	2.6	182	314	2022-10-10	--	--	--	--	314	2022-10-03	--	--	--	--	314	2022-10-07
315	2022-10-06	47.8	10	5.7	167	315	2022-10-08	38	9.7	3.5	262	315	2022-10-09	28.4	8.4	4.2	239	315	2022-10-08	--	--	--	--	315	2022-10-09	44.7	9.3	4.9	124	315	2022-10-03	11.2	12.2	2.7	165	315	2022-10-11	--	--	--	--	315	2022-10-04	--	--	--	--	315	2022-10-08
316	2022-10-07	41.5	9.9	4.6	157	316	2022-10-09	37.6	9.5	4.7	222	316	2022-10-10	25.9	8.5	3.6	248	316	2022-10-09	--	--	--	--	316	2022-10-10	44.4	9.3	6	129	316	2022-10-04	9.2	12.1	3.1	221	316	2022-10-12	--	--	--	--	316	2022-10-05	--	--	--	--	316	2022-10-09
317	2022-10-08	44.2	9.5	4.5	159	317	2022-10-10	41.5	10.1	3.9	229	317	2022-10-11	28.4	8.3	3.8	217	317	2022-10-10	--	--	--	--	317	2022-10-11	39.5	9.1	4.6	141	317	2022-10-05	9.6	12.4	2.5	204	317	2022-10-13	--	--	--	--	317	2022-10-06	--	--	--	--	317	2022-10-10
318	2022-10-09	45.1	10.4	3.8	177	318	2022-10-11	38.5	10.2	4.4	287	318	2022-10-12	25.3	8.1	3.8	237	318	2022-10-11	--	--	--	--	318	2022-10-12	42.6	9.5	4.9	132	318	2022-10-06	8	12.4	2.4	254	318	2022-10-14	--	--	--	--	318	2022-10-07	--	--	--	--	318	2022-10-11
319	2022-10-10	50.3	9.8	5.3	180	319	2022-10-12	38.5	9.5	4.1	248	319	2022-10-13	31.4	8.5	5.9	225	319	2022-10-12	--	--	--	--	319	2022-10-13	42.2	9.4	4.6	127	319	2022-10-07	8.7	11.4	2.4	212	319	2022-10-15	--	--	--	--	319	2022-10-08	--	--	--	--	319	2022-10-12
320	2022-10-11	41.2	9.5	4.5	191	320	2022-10-13	40.7	10.1	3.9	259	320	2022-10-14	26.7	8.5	3.5	264	320	2022-10-13	--	--	--	--	320	2022-10-14	41.4	9.3	4.7	124	320	2022-10-08	6.3	11.5	2.4	179	320	2022-10-16	--	--	--	--	320	2022-10-09	--	--	--	--	320	2022-10-13
321	2022-10-12	44.4	10.1	5.7	146	321	2022-10-14	39.2	9.9	4.5	229	321	2022-10-15	28.4	8.8	3.8	271	321	2022-10-14	--	--	--	--	321	2022-10-15	41.2	9.3	4.5	131	321	2022-10-09	7.3	13.5	2.5	229	321	2022-10-17	--	--	--	--	321	2022-10-10	--	--	--	--	321	2022-10-14
322	2022-10-13	44.1	10	4.5	169	322	2022-10-15	37.8	10.3	4.1	242	322	2022-10-16	25.4	8.4	3.6	270	322	2022-10-15	--	--	--	--	322	2022-10-16	37.7	9.3	4.5	123	322	2022-10-10	6.5	13.9	2.3	190	322	2022-10-18	--	--	--	--	322	2022-10-11	--	--	--	--	322	2022-10-15
323	2022-10-14	38.5	9.7	4.1	152	323	2022-10-16	37	10	3.5	248	323	2022-10-17	25.9	8.7	3.8	269	323	2022-10-16	--	--	--	--	323	2022-10-17	41.7	9.4	4.7	121	323	2022-10-11	5.4	13.2	2.5	215	323	2022-10-19	--	--	--	--	323	2022-10-12	--	--	--	--	323	2022-10-16
324	2022-10-15	48.8	9.7	4.6	153	324	2022-10-17	38.4	9.8	4.1	286	324	2022-10-18	30.3	8.4	4.6	348	324	2022-10-17	--	--	--	--	324	2022-10-18	39.6	9.8	4.9	115	324	2022-10-12	5.1	11.7	2.3	198	324	2022-10-20	--	--	--	--	324	2022-10-13	--	--	--	--	324	2022-10-17
325	2022-10-16	44	10.3	4.9	156	325	2022-10-18	36.1	9.9	3.9	254	325	2022-10-19	25.6	8.7	4.6	273	325	2022-10-18	--	--	--	--	325	2022-10-19	37.1	9.2	4.4	143	325	2022-10-13	6.1	12.5	2.3	221	325	2022-10-21	--	--	--	--	325	2022-10-14	--	--	--	--	325	2022-10-18
326	2022-10-17	40.1	9.5	3.8	149	326	2022-10-19	38.8	10	3.6	246	326	2022-10-20	29.1	8.7	3.9	253	326	2022-10-19	--	--	--	--	326	2022-10-20	40.6	9.8	5.4	143	326	2022-10-14	4.3	14.4	2.4	202	326	2022-10-22	--	--	--	--	326	2022-10-15	--	--	--	--	326	2022-10-19
327	2022-10-18	42.2	9.4	3.9	157	327	2022-10-20	34.3	10	4.3	242	327	2022-10-21	14.2	8.7	5.1	190	327	2022-10-20	--	--	--	--	327	2022-10-21	38.3	8.9	4.3	155	327	2022-10-15	3.7	12.2	2.4	186	327	2022-10-23	--	--	--	--	327	2022-10-16	--	--	--	--	327	2022-10-20
328	2022-10-19	38.1	9.6	3.7	175	328	2022-10-21	34.3	9.8	4.1	242	328	2022-10-22	--	--	--	--	328	2022-10-21	--	--	--	--	328	2022-10-22	41.1	9.6	4.7	131	328	2022-10-16	3.9	13.1	2.3	188	328	2022-10-24	--	--	--	--	328	2022-10-17	--	--	--	--	328	2022-10-21
329	2022-10-20	39.5	9.7	3.6	154	329	2022-10-22	33.3	10	3.4	260	329	2022-10-23	--	--	--	--	329	2022-10-22	--	--	--	--	329	2022-10-23	40.7	9.5	4.2	142	329	2022-10-17	2.2	12.6	2.4	316	329	2022-10-25	--	--	--	--	329	2022-10-18	--	--	--	--	329	2022-10-22
330	2022-10-21	37.5	9.8	4	163	330	2022-10-23	38.8	10	4.2	271	330	2022-10-24	--	--	--	--	330	2022-10-23	--	--	--	--	330	2022-10-24	39.9	9.1	4.3	141	330	2022-10-18	2.3	12	2.4	200	330	2022-10-26	--	--	--	--	330	2022-10-19	--	--	--	--	330	2022-10-23
331	2022-10-22	31.8	9.7	3.6	160	331	2022-10-24	35.1	10.1	4	271	331	2022-10-25	--	--	--	--	331	2022-10-24	--	--	--	--	331	2022-10-25	40.7	9.2	4.2	142	331	2022-10-19	1.2	12.5	2.2	176	331	2022-10-27	--	--	--	--	331	2022-10-20	--	--	--	--	331	2022-10-24
332	2022-10-23	37.3	10	4	174	332	2022-10-25	41.7	10	6	293	332	2022-10-26	--	--	--	--	332	2022-10-25	--	--	--	--	332	2022-10-26	38.6	9.4	4.4	132	332	2022-10-20	--	--	--	--	332	2022-10-28	--	--	--	--	332	2022-10-21	--	--	--	--	332	2022-10-25
333	2022-10-24	37	10	3.6	145	333	2022-10-26	33.6	10.1	4	268	333	2022-10-27	--	--	--	--	333	2022-10-26	--	--	--	--	333	2022-10-27	41.3	9.1	4.2	130	333	2022-10-21	--	--	--	--	333	2022-10-29	--	--	--	--	333	2022-10-22	--	--	--	--	333	2022-10-26
334	2022-10-25	46.5	9.4	5.5	164	334	2022-10-27	26.4	9.8	4.1	245	334	2022-10-28	--	--	--	--	334	2022-10-27	--	--	--	--	334	2022-10-28	19.4	9.4	12.1	120	334	2022-10-22	--	--	--	--	334	2022-10-30	--	--	--	--	334	2022-10-23	--	--	--	--	334	2022-10-27
335	2022-10-26	42.2	10.7	5	163	335	2022-10-28	35.5	10.3	3.9	212	335	2022-10-29	--	--	--	--	335	2022-10-28	--	--	--	--	335	2022-10-29	--	--	--	--	335	2022-10-23	--	--	--	--	335	2022-10-31	--	--	--	--	335	2022-10-24	--	--	--	--	335	2022-10-28
336	2022-10-27	38.8	9.9	3.9	149	336	2022-10-29	34.8	9.9	4.2	241	336	2022-10-30	--	--	--	--	336	2022-10-29	--	--	--	--	336	2022-10-30	--	--	--	--	336	2022-10-24	--	--	--	--	336	2022-11-01	--	--	--	--	336	2022-10-25	--	--	--	--	336	2022-10-29
337	2022-10-28	19.4	9.6	8.7	150	337	2022-10-30	36.9	9.8	4	286	337	2022-10-31	--	--	--	--	337	2022-10-30	--	--	--	--	337	2022-10-31	--	--	--	--	337	2022-10-25	--	--	--	--	337	2022-11-02	--	--	--	--	337	2022-10-26	--	--	--	--	337	2022-10-30
338	2022-10-29	--	--	--	--	338	2022-10-31	36.2	9.7	3.9	300	338	2022-11-01	--	--	--	--	338	2022-10-31	--	--	--	--	338	2022-11-01	--	--	--	--	338	2022-10-26	--	--	--	--	338	2022-11-03	--	--	--	--	338	2022-10-27	--	--	--	--	338	2022-10-31
339	2022-10-30	--	--	--	--	339	2022-11-01	35.4	9.9	4.2	249	339	2022-11-02	--	--	--	--	339	2022-11-01	--	--	--	--	339	2022-11-02	--	--	--	--	339	2022-10-27	--	--	--	--	339	2022-11-04	--	--	--	--	339	2022-10-28	--	--	--	--	339	2022-11-01
340	2022-10-31	--	--	--	--	340	2022-11-02	34.8	10.2	4	286	340	2022-11-03	--	--	--	--	340	2022-11-02	--	--	--	--	340	2022-11-03	--	--	--	--	340	2022-10-28	--	--	--	--	340	2022-11-05	--	--	--	--	340	2022-10-29	--	--	--	--	340	2022-11-02
341	2022-11-01	--	--	--	--	341	2022-11-03	40.8	9.8	4.2	288	341	2022-11-04	--	--	--	--	341	2022-11-03	--	--	--	--	341	2022-11-04	--	--	--	--	341	2022-10-29	--	--	--	--	341	2022-11-06	--	--	--	--	341	2022-10-30	--	--	--	--	341	2022-11-03
342	2022-11-02	--	--	--	--	342	2022-11-04	36.3	10	4.5	275	342	2022-11-05	--	--	--	--	342	2022-11-04	--	--	--	--	342	2022-11-05	--	--	--	--	342	2022-10-30	--	--	--	--	342	2022-11-07	--	--	--	--	342	2022-10-31	--	--	--	--	342	2022-11-04
343	2022-11-03	--	--	--	--	343	2022-11-05	36.6	9.8	3.8	278	343	2022-11-06	--	--	--	--	343	2022-11-05	--	--	--	--	343	2022-11-06	--	--	--	--	343	2022-10-31	--	--	--	--	343	2022-11-08	--	--	--	--	343	2022-11-01	--	--	--	--	343	2022-11-05
344	2022-11-04	--	--	--	--	344	2022-11-06	35.8	9.9	4	416	344	2022-11-07	--	--	--	--	344	2022-11-06	--	--	--	--	344	2022-11-07	--	--	--	--	344	2022-11-01	--	--	--	--	344	2022-11-09	--	--	--	--	344	2022-11-02	--	--	--	--	344	2022-11-06
345	2022-11-05	--	--	--	--	345	2022-11-07	19.2	8.7	5.5	178	345	2022-11-08	--	--	--	--	345	2022-11-07	--	--	--	--	345	2022-11-08	--	--	--	--	345	2022-11-02	--	--	--	--	345	2022-11-10	--	--	--	--	345	2022-11-03	--	--	--	--	345	2022-11-07
346	2022-11-06	--	--	--	--	346	2022-11-08	--	--	--	--	346	2022-11-09	--	--	--	--	346	2022-11-08	--	--	--	--	346	2022-11-09	--	--	--	--	346	2022-11-03	--	--	--	--	346	2022-11-11	--	--	--	--	346	2022-11-04	--	--	--	--	346	2022-11-08
347	2022-11-07	--	--	--	--	347	2022-11-09	--	--	--	--	347	2022-11-10	--	--	--	--	347	2022-11-09	--	--	--	--	347	2022-11-10	--	--	--	--	347	2022-11-04	--	--	--	--	347	2022-11-12	--	--	--	--	347	2022-11-05	--	--	--	--	347	2022-11-09
348	2022-11-08	--	--	--	--	348	2022-11-10	--	--	--	--	348	2022-11-11	--	--	--	--	348	2022-11-10	--	--	--	--	348	2022-11-11	--	--	--	--	348	2022-11-05	--	--	--	--	348	2022-11-13	--	--	--	--	348	2022-11-06	--	--	--	--	348	2022-11-10
349	2022-11-09	--	--	--	--	349	2022-11-11	--	--	--	--	349	2022-11-12	--	--	--	--	349	2022-11-11	--	--	--	--	349	2022-11-12	--	--	--	--	349	2022-11-06	--	--	--	--	349	2022-11-14	--	--	--	--	349	2022-11-07	--	--	--	--	349	2022-11-11
350	2022-11-10	--	--	--	--	350	2022-11-12	--	--	--	--	350	2022-11-13	--	--	--	--	350	2022-11-12	--	--	--	--	350	2022-11-13	--	--	--	--	350	2022-11-07	--	--	--	--	350	2022-11-15	--	--	--	--	350	2022-11-08	--	--	--	--	350	2022-11-12
351	2022-11-11	--	--	--	--	351	2022-11-13	--	--	--	--	351	2022-11-14	--	--	--	--	351	2022-11-13	--	--	--	--	351	2022-11-14	--	--	--	--	351	2022-11-08	--	--	--	--	351	2022-11-16	--	--	--	--	351	2022-11-09	--	--	--	--	351	2022-11-13
352	2022-11-12	--	--	--	--	352	2022-11-14	--	--	--	--	352	2022-11-15	--	--	--	--	352	2022-11-14	--	--	--	--	352	2022-11-15	--	--	--	--	352	2022-11-09	--	--	--	--	352	2022-11-17	--	--	--	--	352	2022-11-10	--	--	--	--	352	2022-11-14
353	2022-11-13	--	--	--	--	353	2022-11-15	--	--	--	--	353	2022-11-16	--	--	--	--	353	2022-11-15	--	--	--	--	353	2022-11-16	--	--	--	--	353	2022-11-10	--	--	--	--	353	2022-11-18	--	--	--	--	353	2022-11-11	--	--	--	--	353	2022-11-15
354	2022-11-14	--	--	--	--	354	2022-11-16	--	--	--	--	354	2022-11-17	--	--	--	--	354	2022-11-16	--	--	--	--	354	2022-11-17	--	--	--	--	354	2022-11-11	--	--	--	--	354	2022-11-19	--	--	--	--	354	2022-11-12	--	--	--	--	354	2022-11-16
355	2022-11-15	--	--	--	--	355	2022-11-17	--	--	--	--	355	2022-11-18	--	--	--	--	355	2022-11-17	--	--	--	--	355	2022-11-18	--	--	--	--	355	2022-11-12	--	--	--	--							355	2022-11-13	--	--	--	--	355	2022-11-17
356	2022-11-16	--	--	--	--	356	2022-11-18	--	--	--	--	356	2022-11-19	--	--	--	--	356	2022-11-18	--	--	--	--	356	2022-11-19	--	--	--	--	356	2022-11-13	--	--	--	--	天	日期	产奶量	电导率	挤奶时间	活动量	356	2022-11-14	--	--	--	--	356	2022-11-18
357	2022-11-17	--	--	--	--	357	2022-11-19	--	--	--	--	357	2022-11-20	--	--	--	--	357	2022-11-19	--	--	--	--	357	2022-11-20	--	--	--	--	357	2022-11-14	--	--	--	--	0	2022-11-27	--	--	--	--	357	2022-11-15	--	--	--	--	357	2022-11-19
358	2022-11-18	--	--	--	--	358	2022-11-20	--	--	--	--	358	2022-11-21	--	--	--	--	358	2022-11-20	--	--	--	--	358	2022-11-21	--	--	--	--	358	2022-11-15	--	--	--	--	1	2022-11-28	6.6	9.6	2.7	299	358	2022-11-16	--	--	--	--	358	2022-11-20
359	2022-11-19	--	--	--	--	359	2022-11-21	--	--	--	--	359	2022-11-22	--	--	--	--	359	2022-11-21	--	--	--	--	359	2022-11-22	--	--	--	--	359	2022-11-16	--	--	--	--	2	2022-11-29	19.3	8.5	3.8	184	359	2022-11-17	--	--	--	--	359	2022-11-21
360	2022-11-20	--	--	--	--	360	2022-11-22	--	--	--	--	360	2022-11-23	--	--	--	--	360	2022-11-22	--	--	--	--	360	2022-11-23	--	--	--	--	360	2022-11-17	--	--	--	--	3	2022-11-30	32.3	7.9	4.6	175	360	2022-11-18	--	--	--	--	360	2022-11-22
361	2022-11-21	--	--	--	--	361	2022-11-23	--	--	--	--	361	2022-11-24	--	--	--	--	361	2022-11-23	--	--	--	--	361	2022-11-24	--	--	--	--	361	2022-11-18	--	--	--	--	4	2022-12-01	31.7	8.1	5.7	205	361	2022-11-19	--	--	--	--	361	2022-11-23
362	2022-11-22	--	--	--	--	362	2022-11-24	--	--	--	--	362	2022-11-25	--	--	--	--							362	2022-11-25	--	--	--	--	362	2022-11-19	--	--	--	--	5	2022-12-02	33.4	8.1	5.9	192	362	2022-11-20	--	--	--	--	362	2022-11-24
363	2022-11-23	--	--	--	--	363	2022-11-25	--	--	--	--	363	2022-11-26	--	--	--	--	天	日期	产奶量	电导率	挤奶时间	活动量	363	2022-11-26	--	--	--	--	363	2022-11-20	--	--	--	--	6	2022-12-03	35.3	8.3	7.6	188	363	2022-11-21	--	--	--	--	363	2022-11-25
364	2022-11-24	--	--	--	--	364	2022-11-26	--	--	--	--	364	2022-11-27	--	--	--	--	0	2022-11-29	--	--	--	--	364	2022-11-27	--	--	--	--	364	2022-11-21	--	--	--	--	7	2022-12-04	41.3	8.5	6.5	238	364	2022-11-22	--	--	--	--	364	2022-11-26
365	2022-11-25	--	--	--	--	365	2022-11-27	--	--	--	--	365	2022-11-28	--	--	--	--	1	2022-11-30	14.4	9.9	7	336	365	2022-11-28	--	--	--	--	365	2022-11-22	--	--	--	--	8	2022-12-05	36.6	8.1	7.2	297	365	2022-11-23	--	--	--	--	365	2022-11-27
366	2022-11-26	--	--	--	--	366	2022-11-28	--	--	--	--	366	2022-11-29	--	--	--	--	2	2022-12-01	22.5	8.7	6.5	275	366	2022-11-29	--	--	--	--	366	2022-11-23	--	--	--	--	9	2022-12-06	42.5	8.7	6.9	213	366	2022-11-24	--	--	--	--	366	2022-11-28
367	2022-11-27	--	--	--	--	367	2022-11-29	--	--	--	--	367	2022-11-30	--	--	--	--	3	2022-12-02	26.7	8.6	6.6	243							367	2022-11-24	--	--	--	--	10	2022-12-07	42.8	8.3	6.9	225	367	2022-11-25	--	--	--	--	367	2022-11-29
368	2022-11-28	--	--	--	--	368	2022-11-30	--	--	--	--	368	2022-12-01	--	--	--	--	4	2022-12-03	31.9	8.5	7.7	271	天	日期	产奶量	电导率	挤奶时间	活动量	368	2022-11-25	--	--	--	--	11	2022-12-08	47.4	9.2	7.6	224	368	2022-11-26	--	--	--	--	368	2022-11-30
369	2022-11-29	--	--	--	--	369	2022-12-01	--	--	--	--	369	2022-12-02	--	--	--	--	5	2022-12-04	29	7.9	4.7	276	0	2022-12-26	--	--	--	--	369	2022-11-26	--	--	--	--	12	2022-12-09	45.3	8.2	8.2	219	369	2022-11-27	--	--	--	--	369	2022-12-01
370	2022-11-30	--	--	--	--	370	2022-12-02	--	--	--	--	370	2022-12-03	--	--	--	--	6	2022-12-05	32.1	7.8	5.1	235	1	2022-12-27	7.1	8.8	3.5	161	370	2022-11-27	--	--	--	--	13	2022-12-10	40	8.3	7.9	207	370	2022-11-28	--	--	--	--	370	2022-12-02
371	2022-12-01	--	--	--	--	371	2022-12-03	--	--	--	--	371	2022-12-04	--	--	--	--	7	2022-12-06	36.7	7.9	6.1	202	2	2022-12-28	14.2	8	3.5	164	371	2022-11-28	--	--	--	--	14	2022-12-11	39.2	9.5	7.4	174	371	2022-11-29	--	--	--	--	371	2022-12-03
372	2022-12-02	--	--	--	--	372	2022-12-04	--	--	--	--	372	2022-12-05	--	--	--	--	8	2022-12-07	35.7	7.9	5.8	201	3	2022-12-29	33.8	8.6	3.3	172	372	2022-11-29	--	--	--	--	15	2022-12-12	54.5	9	7.2	195	372	2022-11-30	--	--	--	--	372	2022-12-04
373	2022-12-03	--	--	--	--	373	2022-12-05	--	--	--	--	373	2022-12-06	--	--	--	--	9	2022-12-08	40	8.2	7.1	233	4	2022-12-30	28.6	8.3	3.6	119	373	2022-11-30	--	--	--	--	16	2022-12-13	41.9	8.9	6.6	167	373	2022-12-01	--	--	--	--	373	2022-12-05
374	2022-12-04	--	--	--	--	374	2022-12-06	--	--	--	--	374	2022-12-07	--	--	--	--	10	2022-12-09	41.5	8.9	7.5	235	5	2022-12-31	34.4	8.3	3.8	116	374	2022-12-01	--	--	--	--	17	2022-12-14	40.8	8.9	6.8	183	374	2022-12-02	--	--	--	--	374	2022-12-06
375	2022-12-05	--	--	--	--	375	2022-12-07	--	--	--	--	375	2022-12-08	--	--	--	--	11	2022-12-10	39.6	8.5	6.1	260	6	2023-01-01	35.8	8.1	3.6	100	375	2022-12-02	--	--	--	--	18	2022-12-15	40.2	9.1	6.4	204	375	2022-12-03	--	--	--	--	375	2022-12-07
376	2022-12-06	--	--	--	--	376	2022-12-08	--	--	--	--	376	2022-12-09	--	--	--	--	12	2022-12-11	39.3	8.4	6.4	219	7	2023-01-02	36.2	8.1	3.6	111	376	2022-12-03	--	--	--	--	19	2022-12-16	44.2	9.3	6.6	191	376	2022-12-04	--	--	--	--	376	2022-12-08
377	2022-12-07	--	--	--	--	377	2022-12-09	--	--	--	--	377	2022-12-10	--	--	--	--	13	2022-12-12	43	7.9	5.7	218	8	2023-01-03	35.4	7.6	3.7	101	377	2022-12-04	--	--	--	--	20	2022-12-17	43.4	9.3	6.5	170	377	2022-12-05	--	--	--	--	377	2022-12-09
378	2022-12-08	--	--	--	--	378	2022-12-10	--	--	--	--	378	2022-12-11	--	--	--	--	14	2022-12-13	41.6	8.1	6.4	175	9	2023-01-04	38.5	8	3.6	110	378	2022-12-05	--	--	--	--	21	2022-12-18	52	9	6.6	199	378	2022-12-06	--	--	--	--	378	2022-12-10
379	2022-12-09	--	--	--	--	379	2022-12-11	--	--	--	--	379	2022-12-12	--	--	--	--	15	2022-12-14	45.6	8.2	6.2	179	10	2023-01-05	41	7.9	3.4	110	379	2022-12-06	--	--	--	--	22	2022-12-19	42.9	8.9	6.3	150	379	2022-12-07	--	--	--	--	379	2022-12-11
380	2022-12-10	--	--	--	--	380	2022-12-12	--	--	--	--	380	2022-12-13	--	--	--	--	16	2022-12-15	41.9	8.1	6.3	220	11	2023-01-06	35.9	7.9	3.9	110	380	2022-12-07	--	--	--	--	23	2022-12-20	47.2	9.2	6.7	185	380	2022-12-08	--	--	--	--	380	2022-12-12
381	2022-12-11	--	--	--	--	381	2022-12-13	--	--	--	--	381	2022-12-14	--	--	--	--	17	2022-12-16	46.9	8.1	7	258	12	2023-01-07	38.9	8	5.5	112	381	2022-12-08	--	--	--	--	24	2022-12-21	45.4	8.9	7.4	181	381	2022-12-09	--	--	--	--	381	2022-12-13
382	2022-12-12	--	--	--	--	382	2022-12-14	--	--	--	--	382	2022-12-15	--	--	--	--	18	2022-12-17	46.1	8	6.6	237	13	2023-01-08	44	8	4.1	109	382	2022-12-09	--	--	--	--	25	2022-12-22	45.4	9.3	6.4	190							382	2022-12-14
						383	2022-12-15	--	--	--	--	383	2022-12-16	--	--	--	--	19	2022-12-18	43.1	8.3	5.9	215	14	2023-01-09	49.5	9.5	4.5	110	383	2022-12-10	--	--	--	--	26	2022-12-23	43.1	9.1	6.5	176	天	日期	产奶量	电导率	挤奶时间	活动量	383	2022-12-15
						384	2022-12-16	--	--	--	--	384	2022-12-17	--	--	--	--	20	2022-12-19	49.1	8	6.7	219	15	2023-01-10	47.2	9.5	5.7	105	384	2022-12-11	--	--	--	--	27	2022-12-24	44.2	9.4	6.2	203	0	2022-12-10	--	--	--	--	384	2022-12-16
						385	2022-12-17	--	--	--	--	385	2022-12-18	--	--	--	--	21	2022-12-20	30.9	7.7	6	192	16	2023-01-11	33.2	8.3	4.6	156	385	2022-12-12	--	--	--	--	28	2022-12-25	43	9.1	6.5	194	1	2022-12-11	14.2	9.1	3.6	194	385	2022-12-17
						386	2022-12-18	--	--	--	--	386	2022-12-19	--	--	--	--	22	2022-12-21	51.4	8.2	6.4	200	17	2023-01-12	50	8.7	4.5	102	386	2022-12-13	--	--	--	--	29	2022-12-26	43.3	9.3	6.3	164	2	2022-12-12	25.5	8.9	3.4	224	386	2022-12-18
						387	2022-12-19	--	--	--	--	387	2022-12-20	--	--	--	--	23	2022-12-22	49.9	8.6	6.3	229	18	2023-01-13	48.7	8.2	4.9	129							30	2022-12-27	45.2	9.6	6.5	188	3	2022-12-13	27.1	8.5	3.8	229	387	2022-12-19
						388	2022-12-20	--	--	--	--	388	2022-12-21	--	--	--	--	24	2022-12-23	48.9	8	6.9	225	19	2023-01-14	53.2	8.3	4.8	111	天	日期	产奶量	电导率	挤奶时间	活动量	31	2022-12-28	42.5	9.2	6.7	165	4	2022-12-14	31.9	8.6	3.9	176	388	2022-12-20
						389	2022-12-21	--	--	--	--							25	2022-12-24	52.2	8.1	6.6	206	20	2023-01-15	48.2	8.3	5	112	0	2022-12-20	--	--	--	--	32	2022-12-29	51.6	11.4	7.3	203	5	2022-12-15	34.2	8.4	3.9	195	389	2022-12-21
						390	2022-12-22	--	--	--	--	天	日期	产奶量	电导率	挤奶时间	活动量	26	2022-12-25	52.5	8.2	7.1	200	21	2023-01-16	46.8	8.3	5.2	116	1	2022-12-21	11.5	9.1	2.8	180	33	2022-12-30	47.2	10.5	6.5	182	6	2022-12-16	39.5	8.7	3.8	198	390	2022-12-22
						391	2022-12-23	--	--	--	--	0	2022-12-22	--	--	--	--	27	2022-12-26	48.6	8.1	5.9	179	22	2023-01-17	48.6	8.5	4.7	112	2	2022-12-22	30.9	14.9	3.6	204	34	2022-12-31	48.2	9.2	6.4	183	7	2022-12-17	41.5	8.3	4.1	174	391	2022-12-23
						392	2022-12-24	--	--	--	--	1	2022-12-23	3.9	9.8	2.5	195	28	2022-12-27	53.9	8.5	6.5	185	23	2023-01-18	53.4	8.4	8.1	123	3	2022-12-23	31.8	8.2	3.9	217	35	2023-01-01	55.6	8.9	6.1	159	8	2022-12-18	41.3	8.7	4.6	192	392	2022-12-24
												2	2022-12-24	15.2	9.2	3.5	239	29	2022-12-28	34.5	8	6	172	24	2023-01-19	47.9	8.1	4.9	118	4	2022-12-24	32.7	8.4	4	174	36	2023-01-02	50.6	9.1	6.1	187	9	2022-12-19	42.9	8.4	4.4	196	393	2022-12-25
						天	日期	产奶量	电导率	挤奶时间	活动量	3	2022-12-25	20.1	9.1	3	220	30	2022-12-29	48	8	6.4	184	25	2023-01-20	53.4	9.6	4.8	108	5	2022-12-25	36.3	8.2	4.2	151	37	2023-01-03	47.1	9	6.3	162	10	2022-12-20	42.7	8.8	4.9	171	394	2022-12-26
						0	2022-12-25	--	--	--	--	4	2022-12-26	26.4	9.6	4.4	174	31	2022-12-30	48.3	8	6.5	697	26	2023-01-21	48.1	7.8	5.3	127	6	2022-12-26	36.3	8.4	4.1	177	38	2023-01-04	53.1	9.2	6.7	184	11	2022-12-21	43.3	8.3	5.2	197	395	2022-12-27
						1	2022-12-26	7.1	10.6	2.5	360	5	2022-12-27	34	8.9	5.1	208	32	2022-12-31	37.2	8	6.5	186	27	2023-01-22	52.3	8.4	4.9	117	7	2022-12-27	35.1	8.4	4.2	171	39	2023-01-05	50.1	9.2	6.5	184	12	2022-12-22	44.2	8.8	4.6	183	396	2022-12-28
						2	2022-12-27	11.6	9.5	2.8	411	6	2022-12-28	35.7	8.9	5.1	232	33	2023-01-01	55.7	8.7	6.4	191	28	2023-01-23	36	8.4	5.5	101	8	2022-12-28	41	8	4.4	238	40	2023-01-06	46	9.2	6.4	181	13	2022-12-23	50.2	8.8	5.4	200	397	2022-12-29
						3	2022-12-28	26.3	9.3	4.2	437	7	2022-12-29	34.6	9	5.2	184	34	2023-01-02	52.6	8.6	6.2	164	29	2023-01-24	35.2	8.3	5.5	95	9	2022-12-29	29	8.1	4.5	207	41	2023-01-07	52	9.3	6.7	156	14	2022-12-24	51.2	8.4	5.5	191	398	2022-12-30
						4	2022-12-29	30.2	9.3	4.3	320	8	2022-12-30	36	8.9	4.8	179	35	2023-01-03	51.1	8.8	6.7	159	30	2023-01-25	57.6	8.4	5	119	10	2022-12-30	44.3	8.3	4.4	209	42	2023-01-08	46.2	8.8	6	209	15	2022-12-25	50.6	8.7	5.7	181	399	2022-12-31
						5	2022-12-30	34.6	9.1	4	260	9	2022-12-31	37.4	9	4.5	190	36	2023-01-04	51.4	8.7	6.4	168	31	2023-01-26	56.1	8.4	6.6	121	11	2022-12-31	43.9	8.1	4.6	189	43	2023-01-09	45.1	9.2	6.6	172	16	2022-12-26	50.6	8.7	5.1	207	400	2023-01-01
						6	2022-12-31	36.5	8.8	5.9	296	10	2023-01-01	33.4	8.6	4	198	37	2023-01-05	45.4	8.4	6.4	168	32	2023-01-27	57	8.4	5.4	114	12	2023-01-01	46.5	8.2	4.8	192	44	2023-01-10	46.1	9.1	6.5	190	17	2022-12-27	51.4	8.7	5.4	207	401	2023-01-02
						7	2023-01-01	36.1	8.5	4.3	234	11	2023-01-02	40.2	8.8	4.6	202	38	2023-01-06	49.7	8.6	6.4	187	33	2023-01-28	57.3	8.6	5.7	130	13	2023-01-02	46	8	5	184	45	2023-01-11	46.9	8.9	6.4	194	18	2022-12-28	58.3	8.8	6	229	402	2023-01-03
						8	2023-01-02	40.3	8.4	5.2	239	12	2023-01-03	45.1	8.8	6	172	39	2023-01-07	49.3	8.4	6.3	189	34	2023-01-29	53.6	8.5	6.9	108	14	2023-01-03	48.8	8.3	6.2	226	46	2023-01-12	42.4	8.7	6.6	178	19	2022-12-29	52.8	8.7	5.6	186	403	2023-01-04
						9	2023-01-03	35.8	8.2	4.8	270	13	2023-01-04	46.4	8.3	5.5	196	40	2023-01-08	46.5	8.6	6.2	152	35	2023-01-30	54.4	8.5	6.5	111	15	2023-01-04	33	9.2	7.4	219	47	2023-01-13	46.7	9.5	5.9	155	20	2022-12-30	53.5	8.7	6	198
						10	2023-01-04	36.4	8.1	6.4	324	14	2023-01-05	30.3	8.5	4.7	199	41	2023-01-09	45.5	8.8	6.6	169	36	2023-01-31	63.8	9.7	5.7	116	16	2023-01-05	41.2	9.5	5.2	315	48	2023-01-14	43.3	9	6.3	213	21	2022-12-31	55.4	8.6	5.7	201	天	日期
						11	2023-01-05	33.9	8	5.2	207	15	2023-01-06	45.1	8.8	4.6	187	42	2023-01-10	55.3	8.6	6.5	165	37	2023-02-01	54.4	8.6	4.8	100	17	2023-01-06	40.5	9.8	5.8	188	49	2023-01-15	47.7	9.4	6.1	167	22	2023-01-01	55.3	8.5	5.8	197	0	2023-01-06
						12	2023-01-06	34.8	8.8	6.1	201	16	2023-01-07	38.9	8.3	4.5	210	43	2023-01-11	50.1	8.9	6.6	176	38	2023-02-02	58.3	8.6	4.9	125	18	2023-01-07	35.3	8.6	6	213	50	2023-01-16	42.7	9	6.5	159	23	2023-01-02	57.4	8.6	5.8	179	1	2023-01-07
						13	2023-01-07	45.1	8.2	6	211	17	2023-01-08	43.9	9.3	6.6	227	44	2023-01-12	49.5	8.5	6.5	195	39	2023-02-03	54.4	8.4	5	117	19	2023-01-08	44.9	8.6	4.6	217	51	2023-01-17	49.7	9.2	6.5	167	24	2023-01-03	55.8	8.7	5.4	185	2	2023-01-08
						14	2023-01-08	38.2	8.4	6.5	273	18	2023-01-09	32.2	9.1	6.8	200	45	2023-01-13	49.3	8.4	6.4	227	40	2023-02-04	55.5	8.8	5.3	127	20	2023-01-09	38.6	8.5	4.4	217	52	2023-01-18	52.4	8.8	6.5	148	25	2023-01-04	49.4	8.9	5.7	173	3	2023-01-09
						15	2023-01-09	42.7	8.3	5.2	235	19	2023-01-10	52.1	9.1	5.8	220	46	2023-01-14	49.1	8.8	6.7	181	41	2023-02-05	53.9	9.2	5.6	116	21	2023-01-10	48.8	8.1	5.9	180	53	2023-01-19	41.1	9.9	6.5	521	26	2023-01-05	52.1	8.4	5.3	188	4	2023-01-10
						16	2023-01-10	45.3	8.6	6.4	174	20	2023-01-11	44.3	9.1	5.3	205	47	2023-01-15	48.2	8.8	6.8	186	42	2023-02-06	61.6	8.5	5.5	113	22	2023-01-11	50.4	8.4	5.6	215	54	2023-01-20	43.2	10.3	6.5	163	27	2023-01-06	52.7	8.4	6.1	177	5	2023-01-11
						17	2023-01-11	48.4	8.7	5.2	254	21	2023-01-12	47	8.6	5	228	48	2023-01-16	49.5	8.9	6.3	186	43	2023-02-07	56.5	8.7	5.2	124	23	2023-01-12	49.2	8.1	5.1	244	55	2023-01-21	49.3	9.2	6.5	150	28	2023-01-07	58.5	8.8	5.9	188	6	2023-01-12
						18	2023-01-12	45.9	8.3	5.9	252	22	2023-01-13	50.3	8.9	5.5	206	49	2023-01-17	51.8	8.3	5.7	164	44	2023-02-08	58.5	8.7	5.6	119	24	2023-01-13	52.4	8.2	4.7	177	56	2023-01-22	43.2	9.3	6.3	158	29	2023-01-08	45	8.4	5.9	198	7	2023-01-13
						19	2023-01-13	47.9	8.4	6.5	253	23	2023-01-14	50.6	8.9	5.1	195	50	2023-01-18	53.6	8.6	6.4	177	45	2023-02-09	54.2	8.8	7	112	25	2023-01-14	53.9	8.5	7.8	197	57	2023-01-23	44.8	9.2	6.4	154	30	2023-01-09	56.3	8.9	6	233	8	2023-01-14
						20	2023-01-14	47.9	8.1	5.7	196	24	2023-01-15	48.7	9	5.5	226	51	2023-01-19	51.4	8.6	6.8	169	46	2023-02-10	59.8	8.9	5	103	26	2023-01-15	50.9	8.6	5.2	201	58	2023-01-24	45.4	9.3	6.5	170	31	2023-01-10	57.6	8.9	6.1	203	9	2023-01-15
						21	2023-01-15	48.5	8.7	5.2	325	25	2023-01-16	52.2	9.1	5.7	189	52	2023-01-20	54.1	9.7	6.4	150	47	2023-02-11	52.3	8.5	5.7	115	27	2023-01-16	51.4	8.9	4.8	192	59	2023-01-25	53.9	9.7	6.3	172	32	2023-01-11	56.6	8.7	6.6	209	10	2023-01-16
						22	2023-01-16	47.5	7.8	5.6	785	26	2023-01-17	56	9.3	5.5	207	53	2023-01-21	53.7	8.5	6.6	174	48	2023-02-12	59.7	8.8	6	134	28	2023-01-17	52	8.4	5.4	198	60	2023-01-26	43.4	9.3	6.7	162	33	2023-01-12	59.8	8.8	6.3	202	11	2023-01-17
						23	2023-01-17	52.3	8.4	6	273	27	2023-01-18	51.8	8.9	5.9	227	54	2023-01-22	45.1	8.9	6.7	175	49	2023-02-13	67.3	8.9	5.6	154	29	2023-01-18	53	8.4	5.4	176	61	2023-01-27	46.8	9.5	6.5	169	34	2023-01-13	57.5	8.8	6.2	176	12	2023-01-18
						24	2023-01-18	46.2	8.4	5.5	249	28	2023-01-19	53	9.1	5.7	248	55	2023-01-23	53	8.5	7	204	50	2023-02-14	58.8	8.6	5.3	130	30	2023-01-19	52.7	8.4	5.2	195	62	2023-01-28	45.4	9.3	6.9	183	35	2023-01-14	60.8	8.8	5.6	190	13	2023-01-19
						25	2023-01-19	46.7	8.7	5.4	212	29	2023-01-20	57.8	9	5.3	213	56	2023-01-24	44.8	8.4	6.5	172	51	2023-02-15	62.5	8.7	4.9	145	31	2023-01-20	56.3	8.4	6.5	190	63	2023-01-29	44.4	9.1	6.2	185	36	2023-01-15	61.1	8.6	6	206	14	2023-01-20
						26	2023-01-20	55.8	8.6	6.3	270	30	2023-01-21	54.3	9	6.5	236	57	2023-01-25	48.9	8.3	6.5	501	52	2023-02-16	59.8	8.7	5	124	32	2023-01-21	57.8	8.6	5.6	194	64	2023-01-30	44.5	9.6	6.6	177	37	2023-01-16	59.7	9.1	5.4	905	15	2023-01-21
						27	2023-01-21	53.1	8.9	5.3	259	31	2023-01-22	54.8	10	5.8	229	58	2023-01-26	41.5	8.7	6.6	1118	53	2023-02-17	59.3	9.9	5.1	146	33	2023-01-22	53.6	8.5	6.3	255	65	2023-01-31	44.4	9.8	6.5	172	38	2023-01-17	55	8.4	5.4	209	16	2023-01-22
						28	2023-01-22	57.4	8.8	6.3	276	32	2023-01-23	54.7	9	6	228	59	2023-01-27	43.4	8.4	6.5	172	54	2023-02-18	62.1	9.9	5.4	133	34	2023-01-23	56.6	8.6	5.2	253	66	2023-02-01	43.3	9.4	6.5	182	39	2023-01-18	55.6	8.5	5.6	211	17	2023-01-23
						29	2023-01-23	50.9	8.7	5.7	256	33	2023-01-24	57.1	9	5.8	214	60	2023-01-28	41.5	8.4	6.6	197	55	2023-02-19	60.6	8.6	5.6	137	35	2023-01-24	53.9	8.3	5.1	248	67	2023-02-02	42.9	9.5	6.6	172	40	2023-01-19	53.6	8.8	6.6	205	18	2023-01-24
						30	2023-01-24	50	8.6	5.1	278	34	2023-01-25	56	9.3	5.4	241	61	2023-01-29	46.8	9.2	6.6	170	56	2023-02-20	56.8	8.8	5.4	161	36	2023-01-25	58.6	8.2	5.4	221	68	2023-02-03	44.6	9.7	6.4	189	41	2023-01-20	54.9	8.7	5.5	222	19	2023-01-25
						31	2023-01-25	51.3	8.5	5.4	239	35	2023-01-26	59.2	9.2	5.8	240	62	2023-01-30	44.1	8.6	6.4	177	57	2023-02-21	62.3	8.5	4.9	133	37	2023-01-26	49.7	8.4	5.3	276	69	2023-02-04	47.9	9.4	6.6	168	42	2023-01-21	54.8	9	5.7	209	20	2023-01-26
						32	2023-01-26	53	8.7	6.1	284	36	2023-01-27	58.2	9.1	6.2	254	63	2023-01-31	45.1	9.1	6.5	172	58	2023-02-22	56.4	9.3	6.2	802	38	2023-01-27	51.4	8.3	4.9	238	70	2023-02-05	39.9	11.1	6.4	158	43	2023-01-22	40.2	9	5.2	204	21	2023-01-27
						33	2023-01-27	48.4	8.8	5.1	257	37	2023-01-28	58.7	9.2	5.7	804	64	2023-02-01	43.2	8.7	6.5	191	59	2023-02-23	54.7	8.6	4.8	134	39	2023-01-28	58.7	8.8	6.1	218	71	2023-02-06	42.6	9.7	6.4	162	44	2023-01-23	58.5	8.9	6.1	196	22	2023-01-28
						34	2023-01-28	55.4	9	5.8	273	38	2023-01-29	58.2	8.8	5.3	270	65	2023-02-02	51.2	9.6	6.4	161	60	2023-02-24	58.4	9.1	5.2	129	40	2023-01-29	54.4	9	5.5	216	72	2023-02-07	49.8	9.7	6.3	153	45	2023-01-24	55.9	8.8	5.8	221	23	2023-01-29
						35	2023-01-29	54.4	8.8	5.9	231	39	2023-01-30	62.9	9.1	5.9	196	66	2023-02-03	48.4	8.6	6.4	157	61	2023-02-25	59.2	9.1	5.7	144	41	2023-01-30	58.1	8.4	5.1	255	73	2023-02-08	47.2	9.5	6.5	150	46	2023-01-25	56.8	8.6	6.4	220	24	2023-01-30
						36	2023-01-30	53.5	8.7	5.8	309	40	2023-01-31	56.1	8.9	5.9	211	67	2023-02-04	50.9	9.7	6.6	161	62	2023-02-26	59	9.4	5.4	141	42	2023-01-31	53.8	8.7	5.5	233	74	2023-02-09	42.6	9.3	6.6	187	47	2023-01-26	57.9	8.7	6.2	209	25	2023-01-31
						37	2023-01-31	50.5	8.8	5.1	293	41	2023-02-01	62.1	9	6.4	263	68	2023-02-05	41.9	8.7	6.5	175	63	2023-02-27	52.6	9.1	5.8	170	43	2023-02-01	52.5	8.7	5.6	215	75	2023-02-10	42.8	9.8	6.6	187	48	2023-01-27	56.6	8.7	6.1	227	26	2023-02-01
						38	2023-02-01	52.2	9	6.2	1154	42	2023-02-02	59.5	9.1	5.9	234	69	2023-02-06	41.9	8.4	6.4	164	64	2023-02-28	60.1	9.2	5.1	137	44	2023-02-02	57.8	8.5	6.4	206	76	2023-02-11	43.3	10.1	6.4	194	49	2023-01-28	57.9	9.3	5.7	215	27	2023-02-02
						39	2023-02-02	49.3	8.4	5.5	299	43	2023-02-03	58.1	9	6.3	223	70	2023-02-07	44	8.6	6.7	168	65	2023-03-01	61.4	9.1	5.5	168	45	2023-02-03	54.4	8.8	6	233	77	2023-02-12	41.5	9.5	6.2	178	50	2023-01-29	60.3	9.1	5.8	191	28	2023-02-03
						40	2023-02-03	52.4	8.7	5.5	229	44	2023-02-04	61.9	8.8	5.5	249	71	2023-02-08	49.1	8.6	6.3	184	66	2023-03-02	63.4	9.5	5.3	166	46	2023-02-04	54.9	8.6	5.7	187	78	2023-02-13	43.1	9.9	6.3	163	51	2023-01-30	61	8.9	6.4	195	29	2023-02-04
						41	2023-02-04	52.9	8.6	5.4	276	45	2023-02-05	64.6	9.3	6.1	253	72	2023-02-09	45.3	8.8	6.5	184	67	2023-03-03	56.6	9.3	5.2	139	47	2023-02-05	52.1	8.8	5.6	217	79	2023-02-14	43.4	9.6	6	168	52	2023-01-31	57.2	9.2	6	203	30	2023-02-05
						42	2023-02-05	56.6	9	6	318	46	2023-02-06	59.7	9.2	5.1	154	73	2023-02-10	48.2	8.9	6.5	177	68	2023-03-04	54.9	9.2	6	126	48	2023-02-06	61.1	8.8	5.7	241	80	2023-02-15	41.6	9.5	5.8	167	53	2023-02-01	63.9	9	6.1	200	31	2023-02-06
						43	2023-02-06	56.8	8.7	5.6	256	47	2023-02-07	58.5	9.2	6.6	223	74	2023-02-11	56.5	9	6.3	154	69	2023-03-05	56.4	9.1	5.4	149	49	2023-02-07	59	8.4	5.8	211	81	2023-02-16	46.2	9.8	6.4	186	54	2023-02-02	59.8	9	6.7	191	32	2023-02-07
						44	2023-02-07	54.3	8.8	6.2	274	48	2023-02-08	59.3	9	5.9	223	75	2023-02-12	46.5	8.5	6.5	185	70	2023-03-06	58	9.2	5	173	50	2023-02-08	52.9	9	5.9	191	82	2023-02-17	43.1	9.7	6.2	172	55	2023-02-03	59.5	9.2	6	212	33	2023-02-08
						45	2023-02-08	56	8.7	6	285	49	2023-02-09	61.1	9	6.8	175	76	2023-02-13	44.1	8.4	6.4	172	71	2023-03-07	57.5	9.2	5	159	51	2023-02-09	55.4	8.6	5.4	208	83	2023-02-18	41.8	9.8	6.4	142	56	2023-02-04	59.4	8.9	6.3	214	34	2023-02-09
						46	2023-02-09	50.2	8.8	6	272	50	2023-02-10	63.1	9.3	5.8	268	77	2023-02-14	50.1	9.1	6.4	165	72	2023-03-08	57.1	9	5.5	147	52	2023-02-10	53.7	8.5	5.8	215	84	2023-02-19	38.9	9.2	6.4	156	57	2023-02-05	60.9	9.3	6.1	183	35	2023-02-10
						47	2023-02-10	61.8	8.8	5.6	289	51	2023-02-11	61.1	9	6.2	189	78	2023-02-15	49.5	8.2	6.2	170	73	2023-03-09	57	9.2	5.7	157	53	2023-02-11	58.3	8.4	6	189	85	2023-02-20	36.7	9.3	6.3	146	58	2023-02-06	57.4	9	6.2	195	36	2023-02-11
						48	2023-02-11	50.9	8.8	7.2	255	52	2023-02-12	56.5	9.2	5.6	271	79	2023-02-16	44.5	8.7	5.9	196	74	2023-03-10	61.3	9.2	5.1	132	54	2023-02-12	56.1	8.4	5.4	190	86	2023-02-21	37.4	9.7	5.9	146	59	2023-02-07	57.4	9	6.2	240	37	2023-02-12
						49	2023-02-12	57.4	9.1	6.1	299	53	2023-02-13	58.7	9.5	6	224	80	2023-02-17	47.5	9.7	6.6	181	75	2023-03-11	60	9.1	5.9	155	55	2023-02-13	57.2	8.4	5.7	224	87	2023-02-22	47	9.1	6.3	162	60	2023-02-08	61.1	9.1	5.9	197	38	2023-02-13
						50	2023-02-13	55.3	9	5	255	54	2023-02-14	56	9	5.4	226	81	2023-02-18	47.6	8.8	6.5	189	76	2023-03-12	66.5	10	5.8	147	56	2023-02-14	51.7	8.8	5.7	182	88	2023-02-23	38.9	10.3	6.4	164	61	2023-02-09	53.3	8.9	5.8	189	39	2023-02-14
						51	2023-02-14	53.5	9.4	6.1	297	55	2023-02-15	53.2	9.9	5.2	241	82	2023-02-19	48.2	8.6	6.4	213	77	2023-03-13	60	9.5	5.5	132	57	2023-02-15	53.5	8.2	5	216	89	2023-02-24	43.1	10.1	6.2	156	62	2023-02-10	57.4	8.7	6.2	211	40	2023-02-15
						52	2023-02-15	46.9	8.9	6.2	494	56	2023-02-16	31.9	11.1	5.5	801	83	2023-02-20	49.1	8.9	6.5	198	78	2023-03-14	56.7	10.3	5.2	144	58	2023-02-16	56.3	9.3	5.1	1084	90	2023-02-25	47.9	10.6	6.1	153	63	2023-02-11	59.8	9.1	6.1	202	41	2023-02-16
						53	2023-02-16	49.6	8.7	4.9	473	57	2023-02-17	52.1	8.7	5.9	210	84	2023-02-21	44.3	8.1	5.9	218	79	2023-03-15	61.3	9.7	6	137	59	2023-02-17	54.7	8.4	5.4	206	91	2023-02-26	43.9	10.1	6.1	167	64	2023-02-12	54	8.6	6.1	170	42	2023-02-17
						54	2023-02-17	53	8.5	5.4	321	58	2023-02-18	54.7	9.1	5.4	201	85	2023-02-22	43.3	8.1	6.2	175	80	2023-03-16	59.3	9.3	5.6	143	60	2023-02-18	54.3	8.4	5.3	219	92	2023-02-27	44.7	9.5	6.2	151	65	2023-02-13	35.7	9	5.6	168	43	2023-02-18
						55	2023-02-18	54.3	8.9	5.4	265	59	2023-02-19	51.2	9	5.6	187	86	2023-02-23	43.7	8.7	6.1	173	81	2023-03-17	58.9	9.3	5.7	117	61	2023-02-19	55	8.3	5.1	202	93	2023-02-28	48.1	10.7	6.1	145	66	2023-02-14	59.9	9.1	6	182	44	2023-02-19
						56	2023-02-19	54	8.7	6	281	60	2023-02-20	51.5	8.7	5.8	238	87	2023-02-24	45.9	8.8	6.4	213	82	2023-03-18	63.5	9.2	5.2	130	62	2023-02-20	57.2	8.5	5.9	193	94	2023-03-01	47.9	10.1	6.2	141	67	2023-02-15	38.7	9.3	5.8	166	45	2023-02-20
						57	2023-02-20	58.8	8.8	6.2	252	61	2023-02-21	56.2	9	6	186	88	2023-02-25	46.2	10.2	6.4	179	83	2023-03-19	64.9	9.3	5.4	142	63	2023-02-21	57.6	8.5	6	220	95	2023-03-02	44.4	9.5	6.4	145	68	2023-02-16	58.1	9.4	6	187	46	2023-02-21
						58	2023-02-21	59.1	8.6	5.8	293	62	2023-02-22	58.4	8.9	5.8	227	89	2023-02-26	42	9.2	6.3	241	84	2023-03-20	62.1	9.2	6.1	150	64	2023-02-22	52.5	8.9	5.6	254	96	2023-03-03	44.1	9.3	6.5	118	69	2023-02-17	59.8	10.6	6.2	232	47	2023-02-22
						59	2023-02-22	51.2	8.8	5.5	260	63	2023-02-23	57.9	9.3	5.1	208	90	2023-02-27	48.4	9.1	6.3	305	85	2023-03-21	63.8	9.3	5.1	160	65	2023-02-23	55.8	8.6	6	192	97	2023-03-04	45.3	9.7	6	130	70	2023-02-18	63.3	8.9	6.2	223	48	2023-02-23
						60	2023-02-23	58.9	9.5	5.8	306	64	2023-02-24	59.4	9	5.7	223	91	2023-02-28	43.9	9.1	6.2	231	86	2023-03-22	63.6	9.2	5.3	139	66	2023-02-24	56.5	8.2	5.3	208	98	2023-03-05	43	9.8	7	145	71	2023-02-19	40.4	8.9	5.9	209	49	2023-02-24
						61	2023-02-24	52.6	8.9	5.1	302	65	2023-02-25	57.1	9	5.4	226	92	2023-03-01	43.2	8.7	6.7	240	87	2023-03-23	58.4	9.2	6.3	143	67	2023-02-25	54.9	8.7	5.6	225	99	2023-03-06	45.3	9.3	6.1	128	72	2023-02-20	55.6	9.2	6.1	191	50	2023-02-25
						62	2023-02-25	51.2	8.9	5.2	241	66	2023-02-26	57	9.1	5.4	202	93	2023-03-02	45	8.5	6.8	229	88	2023-03-24	71.8	9.2	5.9	144	68	2023-02-26	55	8.8	5.6	217	100	2023-03-07	40.9	9.6	6.1	152	73	2023-02-21	58.5	9	6	195	51	2023-02-26
						63	2023-02-26	41.9	8.9	4.4	290	67	2023-02-27	54.5	9	5.8	230	94	2023-03-03	48.4	8.8	6.3	210	89	2023-03-25	69	9.3	6.1	126	69	2023-02-27	57.8	8.7	5.8	222	101	2023-03-08	41.7	9.3	6.3	134	74	2023-02-22	60.8	9.3	6.4	184	52	2023-02-27
						64	2023-02-27	41.2	9.2	5.4	295	68	2023-02-28	55.9	9.2	5.8	227	95	2023-03-04	48.5	8.6	6.2	382	90	2023-03-26	62.3	9.3	4.7	149	70	2023-02-28	55.6	8.8	5.6	208	102	2023-03-09	42.3	9.8	6.2	142	75	2023-02-23	61.1	9.1	6.3	179	53	2023-02-28
						65	2023-02-28	44.2	9.5	4.5	302	69	2023-03-01	56.9	9.2	6.6	211	96	2023-03-05	44.8	8.9	6.4	867	91	2023-03-27	59.9	9.2	4.7	129	71	2023-03-01	54.5	8.9	5.7	206	103	2023-03-10	41.9	9.7	6.1	162	76	2023-02-24	57.6	9.3	6.1	204	54	2023-03-01
						66	2023-03-01	43.8	10	5.5	291	70	2023-03-02	56.8	9.2	5.8	240	97	2023-03-06	47.3	8.4	5.3	191	92	2023-03-28	58	9.4	5.2	147	72	2023-03-02	56.5	8.7	5.7	188	104	2023-03-11	42	9.2	6.2	142	77	2023-02-25	61	9.1	6.1	210	55	2023-03-02
						67	2023-03-02	49.2	10.2	5.6	272	71	2023-03-03	55.2	9.4	6	218	98	2023-03-07	47.6	9	5.7	214	93	2023-03-29	55.9	9.3	5.2	135	73	2023-03-03	55.1	8.9	6.2	191	105	2023-03-12	42.7	9.1	6.3	154	78	2023-02-26	55.8	9.1	6.2	218	56	2023-03-03
						68	2023-03-03	51.3	9.5	5.2	285	72	2023-03-04	59.5	9.2	6	244	99	2023-03-08	42.5	8.5	4.9	208	94	2023-03-30	58.5	9	5	145	74	2023-03-04	57.3	9	5.8	201	106	2023-03-13	42.6	9.2	6.2	141	79	2023-02-27	59.9	9.4	6.2	193	57	2023-03-04
						69	2023-03-04	49.2	9.1	6.1	286	73	2023-03-05	55.8	9	4.9	215	100	2023-03-09	44.9	8.8	6.2	200	95	2023-03-31	61.1	9.2	5.9	128	75	2023-03-05	57	8.8	5.2	161	107	2023-03-14	42.5	9.8	6.4	165	80	2023-02-28	63.5	9.3	6.3	179	58	2023-03-05
						70	2023-03-05	53.5	9.1	6.1	262	74	2023-03-06	52.7	9.1	6.3	211	101	2023-03-10	44.7	9.6	5.6	177	96	2023-04-01	59.5	9.2	5.2	146	76	2023-03-06	58.7	8.6	5.3	154	108	2023-03-15	42.7	9.7	6.4	175	81	2023-03-01	57.2	8.8	6.3	192	59	2023-03-06
						71	2023-03-06	53.5	9	6.3	298	75	2023-03-07	51.4	9	5.4	242	102	2023-03-11	41.2	8.6	6.3	188	97	2023-04-02	60.3	9.6	5.4	143	77	2023-03-07	56.2	8.7	6	188	109	2023-03-16	39.4	9.5	6.1	141	82	2023-03-02	62.9	9.1	6.2	197	60	2023-03-07
						72	2023-03-07	54.6	8.9	5.9	296	76	2023-03-08	56.5	9.4	5.3	232	103	2023-03-12	47.8	9.1	6	182	98	2023-04-03	56.1	9.3	5.6	113	78	2023-03-08	57.6	8.7	6.1	179	110	2023-03-17	39.2	9.1	6.1	155	83	2023-03-03	59.9	9.3	6.2	187	61	2023-03-08
						73	2023-03-08	54.3	9.1	6.2	228	77	2023-03-09	53.6	9.3	5.3	228	104	2023-03-13	46.3	8.8	5.9	207	99	2023-04-04	53.7	9.3	5.4	143	79	2023-03-09	54.2	8.8	5.3	163	111	2023-03-18	41.2	9.5	6.3	156	84	2023-03-04	59.4	9.2	6.2	182	62	2023-03-09
						74	2023-03-09	54.4	9.2	5.3	261	78	2023-03-10	34.9	9	6.1	245	105	2023-03-14	44.4	9.1	6.4	172	100	2023-04-05	43.3	9.4	5.1	315	80	2023-03-10	56.1	8.6	5.6	212	112	2023-03-19	43.6	9.7	6.4	151	85	2023-03-05	60.1	9.4	6.7	192	63	2023-03-10
						75	2023-03-10	54.8	8.7	6.1	251	79	2023-03-11	51.5	9.2	5.7	215	106	2023-03-15	37.1	9	6.7	179	101	2023-04-06	56.9	9	6	820	81	2023-03-11	53.6	8.6	5.6	177	113	2023-03-20	42.4	9.2	6.3	175	86	2023-03-06	40.9	9.1	6.7	183	64	2023-03-11
						76	2023-03-11	55.5	9.1	5.9	254	80	2023-03-12	56.3	9.3	6	240	107	2023-03-16	40.4	8.7	6.3	195	102	2023-04-07	56.7	9.2	5.1	155	82	2023-03-12	54.3	8.8	5.6	174	114	2023-03-21	44.3	9.2	6	158	87	2023-03-07	59.1	9.7	6.4	207	65	2023-03-12
						77	2023-03-12	56.4	8.9	5.6	193	81	2023-03-13	51.7	9.4	5.2	209	108	2023-03-17	48.1	10	6	172							83	2023-03-13	49.9	8.8	5.1	179	115	2023-03-22	42.4	9.2	6.3	148	88	2023-03-08	60	9.2	6.1	178	66	2023-03-13
						78	2023-03-13	53.8	8.7	5.8	243	82	2023-03-14	53.6	9.4	5.1	209	109	2023-03-18	45.5	8.9	5.9	173							84	2023-03-14	54.1	8.8	6.1	171	116	2023-03-23	44.2	9.5	6.1	157	89	2023-03-09	53.2	9.3	6.2	206	67	2023-03-14
						79	2023-03-14	56.5	9	6	245	83	2023-03-15	53.7	9.3	5.3	215	110	2023-03-19	43.3	9.1	6.2	181							85	2023-03-15	52.8	8.7	5.6	175	117	2023-03-24	41	9	6.2	160	90	2023-03-10	58.7	9.4	6.2	172	68	2023-03-15
						80	2023-03-15	52.4	8.9	6.1	245	84	2023-03-16	54.2	9.2	5.3	193	111	2023-03-20	45.5	9.1	6.2	184							86	2023-03-16	51.2	8.9	6.1	179	118	2023-03-25	44.3	9.5	6.3	149	91	2023-03-11	58.6	9.4	6	190	69	2023-03-16
						81	2023-03-16	56.4	8.9	6.3	219	85	2023-03-17	54.5	9.2	5	183	112	2023-03-21	43.4	9.1	6.1	193							87	2023-03-17	53	9.3	5.2	145	119	2023-03-26	44.6	10.1	6.1	145	92	2023-03-12	59.5	9	6.1	165	70	2023-03-17
						82	2023-03-17	60.1	9.8	5.1	193	86	2023-03-18	55	9.6	5.7	209	113	2023-03-22	49.1	9	6.2	191							88	2023-03-18	57.7	8.7	6	186	120	2023-03-27	39.1	9.7	5.7	170	93	2023-03-13	56.2	9.1	6.1	191	71	2023-03-18
						83	2023-03-18	54.9	9.1	5.6	264	87	2023-03-19	58.1	9.2	5.5	207	114	2023-03-23	47.5	9.2	6.1	198							89	2023-03-19	53.8	8.8	5.8	182	121	2023-03-28	42.2	9.3	6.1	159	94	2023-03-14	62	9.3	6.4	190	72	2023-03-19
						84	2023-03-19	54.8	9.1	6.2	235	88	2023-03-20	58.1	9.3	5.4	208	115	2023-03-24	45.5	9	5.8	167							90	2023-03-20	55.1	9	6.3	178	122	2023-03-29	40.1	9.3	6	140	95	2023-03-15	39.5	9.1	5.8	172	73	2023-03-20
						85	2023-03-20	53.5	9	5.7	228	89	2023-03-21	51.9	9.1	5.5	221	116	2023-03-25	48.9	8.9	7.7	185							91	2023-03-21	51.3	9	5.8	193	123	2023-03-30	44.9	10.2	6.1	136	96	2023-03-16	42.7	9.4	5.7	165	74	2023-03-21
						86	2023-03-21	55.7	8.9	6	229	90	2023-03-22	53.1	9.1	5.2	218	117	2023-03-26	44.6	8.7	6	205							92	2023-03-22	57.2	9.2	5.3	172	124	2023-03-31	40.2	8.9	6	158	97	2023-03-17	37.1	9.1	6	184	75	2023-03-22
						87	2023-03-22	54.9	8.9	6.2	221	91	2023-03-23	54.7	9.2	5.2	199	118	2023-03-27	47.8	8.9	6.6	192							93	2023-03-23	54.2	8.9	5.8	185	125	2023-04-01	43.7	9.8	6	162	98	2023-03-18	62.8	9.3	6.3	209	76	2023-03-23
						88	2023-03-23	55	9	5.8	226	92	2023-03-24	50.6	8.8	5.5	231	119	2023-03-28	50.3	9	5.9	188							94	2023-03-24	57.1	9	5.6	184	126	2023-04-02	33.1	9.5	6.3	136	99	2023-03-19	59.9	9.6	6.4	185	77	2023-03-24
						89	2023-03-24	57.1	9	5.8	207	93	2023-03-25	53.1	9.2	5.1	195	120	2023-03-29	48.1	9.1	6.2	194							95	2023-03-25	57.2	8.7	5.4	163	127	2023-04-03	47.2	9.8	6.2	182	100	2023-03-20	59.3	9.4	6.3	194	78	2023-03-25
						90	2023-03-25	51	8.9	6.2	220	94	2023-03-26	55.3	9.2	5.4	222	121	2023-03-30	46.1	8.9	6	188							96	2023-03-26	54.2	8.8	5.1	177	128	2023-04-04	41.6	10	7	147	101	2023-03-21	60.7	9.2	5.8	188	79	2023-03-26
						91	2023-03-26	52.4	9	5.4	245	95	2023-03-27	49.9	8.9	4.8	218	122	2023-03-31	46.2	8.8	6	190							97	2023-03-27	55.5	8.8	5.3	187	129	2023-04-05	37.3	9.4	5.5	150	102	2023-03-22	61.7	9	6.2	192	80	2023-03-27
						92	2023-03-27	55.7	8.9	6.1	210	96	2023-03-28	53.4	9.1	5.2	233	123	2023-04-01	28.8	8.9	5.9	190							98	2023-03-28	54.1	9	5.6	208	130	2023-04-06	43.2	9.6	6.3	178	103	2023-03-23	62.3	9.2	6.3	218	81	2023-03-28
		15.57				93	2023-03-28	57.2	8.9	5.4	245	97	2023-03-29	50	9.1	4.9	213	124	2023-04-02	31.9	8.9	6	176							99	2023-03-29	57.6	8.9	5.6	164	131	2023-04-07	42.2	9.1	6.5	163	104	2023-03-24	55.7	9.1	6	178	82	2023-03-29
		25.45				94	2023-03-29	50.4	9.2	5.6	208	98	2023-03-30	52.5	9.1	5.1	202	125	2023-04-03	40.2	8.6	6.1	151							100	2023-03-30	55.6	9.2	5.6	198	132	2023-04-08	39.5	8.6	6.3	160	105	2023-03-25	59.6	9.3	5.9	193	83	2023-03-30
		7.51				95	2023-03-30	53.9	9.2	6.3	220	99	2023-03-31	51.1	9	5.3	203	126	2023-04-04	45.9	8.9	6.2	175							101	2023-03-31	56.2	9.2	5.4	172	133	2023-04-09	44	9.4	5.9	143	106	2023-03-26	55.5	9.1	6.2	193	84	2023-03-31
		13.21				96	2023-03-31	52.6	9.4	5	236	100	2023-04-01	48	9	4.6	243	127	2023-04-05	44.1	9	6.1	592							102	2023-04-01	55	9	5.2	197	134	2023-04-10	48.1	9.8	5.6	145	107	2023-03-27	42.7	9.2	6.2	201	85	2023-04-01
		12.51				97	2023-04-01	52.8	9.3	5.6	232	101	2023-04-02	49.1	9.1	5.8	210	128	2023-04-06	41	8.7	5.7	652							103	2023-04-02	52.5	9	5.5	164	135	2023-04-11	43.5	9	5.9	175	108	2023-03-28	57.6	9.1	6.3	210	86	2023-04-02
		5.01				98	2023-04-02	51.4	9.1	5.9	207	102	2023-04-03	48.7	9.2	4.7	216	129	2023-04-07	43.6	8.6	5.6	195							104	2023-04-03	53.3	9.3	5	194	136	2023-04-12	40.8	9.8	6	157	109	2023-03-29	57.2	8.8	6.2	180	87	2023-04-03
		4				99	2023-04-03	53.1	9.3	5.1	206	103	2023-04-04	55	9.2	5.4	211	130	2023-04-08	52.9	9	6.1	176							105	2023-04-04	54.4	9.1	5.5	196	137	2023-04-13	41.3	9.1	5.9	161	110	2023-03-30	58.7	9.2	5.4	200	88	2023-04-04
		3.03				100	2023-04-04	49.6	9.1	6.1	216	104	2023-04-05	49.6	9.4	4.9	208	131	2023-04-09	45.2	9.6	5.6	173							106	2023-04-05	53.7	8.8	5.1	225	138	2023-04-14	40.4	9.6	6.2	196	111	2023-03-31	55.2	9.3	6.1	212	89	2023-04-05
		3.01				101	2023-04-05	50	9	5.2	208	105	2023-04-06	47.8	9.2	4.9	190	132	2023-04-10	46	9.1	5.9	182							107	2023-04-06	50.8	9.1	5.7	188	139	2023-04-15	17.1	9.5	5.9	160	112	2023-04-01	54.7	9.3	5.9	192	90	2023-04-06
		2.5				102	2023-04-06	55.8	8.8	6.1	203	106	2023-04-07	48.2	9.1	5.1	227	133	2023-04-11	41.5	8.6	6	179							108	2023-04-07	53.7	9	5.5	195							113	2023-04-02	56.5	9.3	6.2	179	91	2023-04-07
		1.5				103	2023-04-07	53	9.2	5.1	208	107	2023-04-08	51.6	9.2	5.5	206	134	2023-04-12	45.9	9.1	5.7	190							109	2023-04-08	59.3	8.9	5.9	233							114	2023-04-03	54.3	9.1	5.5	230	92	2023-04-08
		1.53				104	2023-04-08	51.5	9.1	6.3	202	108	2023-04-09	55	9.5	5.5	246	135	2023-04-13	43.3	8.8	6	203							110	2023-04-09	55.4	9	5.4	201							115	2023-04-04	58.6	9.8	6	205	93	2023-04-09
		1.11				105	2023-04-09	54.1	9.1	5.4	220	109	2023-04-10	48.6	9.3	4.8	200													111	2023-04-10	53.7	8.9	5.4	200							116	2023-04-05	56.6	9.3	5.6	190	94	2023-04-10
		1				106	2023-04-10	54.2	9.3	5.3	233	110	2023-04-11	46.8	9	4.7	221													112	2023-04-11	52.8	9	5.5	214							117	2023-04-06	54.4	9.2	5.8	185	95	2023-04-11
		0.55				107	2023-04-11	48.9	9.1	5.9	229	111	2023-04-12	46.8	9	4.5	235													113	2023-04-12	47.9	8.9	5.6	175							118	2023-04-07	54.5	9	5.7	216	96	2023-04-12
		0.55				108	2023-04-12	54	9.4	5.8	202	112	2023-04-13	44.5	8.8	4.6	199													114	2023-04-13	55.4	9	5.6	202							119	2023-04-08	51.6	9	6.4	161	97	2023-04-13
		0.44				109	2023-04-13	48.7	9	5.6	197	113	2023-04-14	48.4	9.2	4.8	213																									120	2023-04-09	61.7	9.8	6	207	98	2023-04-14
		0.39				110	2023-04-14	57.6	9.2	6.1	201	114	2023-04-15	12.3	8.6	4.1	196																									121	2023-04-10	55.4	9.2	6	170	99	2023-04-15
		0.39				111	2023-04-15	19.8	8.6	5.2	176																															122	2023-04-11	56.8	9	6.1	232
		0.33																																								123	2023-04-12	56.1	9.5	5.9	192
		0.26																																								124	2023-04-13	53.7	9.4	5.6	222
		0.11																																								125	2023-04-14	59.8	9.2	6.4	186
		0.02																																								126	2023-04-15	19.7	9	4.6	187
		0.02
		74.91	75.05		75.72
		75.05	75.45		75.69							70.45	74.42	74.51	73.1	77.38	75.54	77.2
		75.45	75.54		79.18							71.78	76.19	73.27	73.85	77.36	77.2	77.79
		75.54	77.2		77.38							72.41	76.37	72.27	75.96	78.32	77.79	77.61
		77.2	77.79		77.36							72.84	67.22	74.7	76.37	78.32	77.61	78.84
		77.79	77.61		78.32							73.28	72.74	71.83	70.84	75.72	74.91	75.05
		77.61	78.84		78.32							73.99	69.89	73.4	73.26	75.69	75.05	75.45
												76.35	69.15	72.72	72.53	79.18	75.45	75.54
							73.28	72.74	71.83	70.84	75.72	74.91	75.05
							73.99	69.89	73.4	73.26	75.69	75.05	75.45
							76.35	69.15	72.72	72.53	79.18	75.45	75.54
							70.45	74.42	74.51	73.1	77.38	75.54	77.2
							71.78	76.19	73.27	73.85	77.36	77.2	77.79
							72.41	76.37	72.27	75.96	78.32	77.79	77.61
							72.84	67.22	74.7	76.37	78.32	77.61	78.84
							73	72	73	73	77	76	76
[truncated: 130 more columns]

## Sheet: Sheet2
10105						10324						10633						11672						12820						12940						13150						13635						14069
Day	Data	Milk yield	Electrical conductivity	Milking duration	Locomotor activity	Day	Data	Milk yield	Electrical conductivity	Milking duration	Locomotor activity	Day	Data	Milk yield	Electrical conductivity	Milking duration	Locomotor activity	Day	Data	Milk yield	Electrical conductivity	Milking duration	Locomotor activity	Day	Data	Milk yield	Electrical conductivity	Milking duration	Locomotor activity	Day	Data	Milk yield	Electrical conductivity	Milking duration	Locomotor activity	Day	Data	Milk yield	Electrical conductivity	Milking duration	Locomotor activity	Day	Data	Milk yield	Electrical conductivity	Milking duration	Locomotor activity	Day	Data
0	2021-11-25	3.4	7.5	3	--	0	2021-11-27	12	8.8	3.7	215	0	2021-11-28	--	--	--	--	0	2021-11-27	6.5	8.3	4.8	--	0	2021-11-28	--	--	--	--	0	2021-11-22	--	--	--	--	0	2021-11-30	--	--	--	--	0	2021-11-23	--	--	--	--	0	2021-11-27
1	2021-11-26	25	10.1	3.7	317	1	2021-11-28	20.4	9.7	3.3	343	1	2021-11-29	5.4	10	2.3	268	1	2021-11-28	20.9	9.1	7.6	249	1	2021-11-29	16	8.2	3.5	227	1	2021-11-23	15.1	9.2	3.6	211	1	2021-12-01	18.5	9.3	7.1	302	1	2021-11-24	9.4	9.1	2.3	195	1	2021-11-28
2	2021-11-27	38	9.6	4.3	248	2	2021-11-29	27.2	9.3	3.6	263	2	2021-11-30	8.1	9.8	3.5	406	2	2021-11-29	23.7	8.6	4.7	333	2	2021-11-30	28.6	8.6	3.6	346	2	2021-11-24	31.4	8.8	4.5	200	2	2021-12-02	23.1	8.7	4.9	158	2	2021-11-25	21.9	8.7	3.1	196	2	2021-11-29
3	2021-11-28	36.4	9.5	5	217	3	2021-11-30	33.4	8.7	4.4	191	3	2021-12-01	--	--	--	--	3	2021-11-30	28.4	8.5	8.1	219	3	2021-12-01	32.6	8.6	5.5	294	3	2021-11-25	31.3	8.4	4.8	165	3	2021-12-03	25.4	8.4	4.2	138	3	2021-11-26	22.4	8.7	3.3	180	3	2021-11-30
4	2021-11-29	39.4	8.1	6.3	197	4	2021-12-01	34.5	8.5	5	202	4	2021-12-02	--	--	--	--	4	2021-12-01	28.8	8.3	6.7	219	4	2021-12-02	21.9	8.2	4.3	210	4	2021-11-26	36	8.4	4.5	221	4	2021-12-04	24.8	9.1	5.2	167	4	2021-11-27	25.8	8.3	3.4	154	4	2021-12-01
5	2021-11-30	43.2	8.3	5.3	231	5	2021-12-02	23.4	8.6	4	233	5	2021-12-03	20.5	10	5.5	165	5	2021-12-02	25.8	7.8	5.9	185	5	2021-12-03	34.6	8.6	4.3	229	5	2021-11-27	36.3	8.1	4.9	200	5	2021-12-05	23.8	8.3	5	309	5	2021-11-28	30.1	8	4.4	140	5	2021-12-02
6	2021-12-01	48.1	8.4	5.6	175	6	2021-12-03	33.1	9	5	253	6	2021-12-04	6.4	9.1	2.6	154	6	2021-12-03	30.7	7.7	6.1	190	6	2021-12-04	37.5	8.4	4.3	130	6	2021-11-28	37.2	7.9	4.4	194	6	2021-12-06	24.8	8.4	4.9	224	6	2021-11-29	31.5	8.8	5.5	152	6	2021-12-03
7	2021-12-02	30.9	8.1	6.1	214	7	2021-12-04	34.3	8.7	4.6	293	7	2021-12-05	8.8	10.1	3.6	167	7	2021-12-04	33.1	7.9	7.7	191	7	2021-12-05	38.7	8.3	4.7	121	7	2021-11-29	39.7	8	4.7	231	7	2021-12-07	25.9	8.4	5.7	156	7	2021-11-30	33.8	8.4	5.1	188	7	2021-12-04
8	2021-12-03	48.6	8.6	5.1	150	8	2021-12-05	33.3	8.8	5.6	260	8	2021-12-06	7.2	9.6	3.5	214	8	2021-12-05	32.7	8.1	5	231	8	2021-12-06	30	8.1	3.8	155	8	2021-11-30	41.1	8	4.7	218	8	2021-12-08	24.6	8.3	6.4	222	8	2021-12-01	36	8.7	6.9	194	8	2021-12-05
9	2021-12-04	53.5	8.1	4.9	171	9	2021-12-06	36.1	8.4	5.4	245	9	2021-12-07	16.9	9.7	3.3	158	9	2021-12-06	34.3	7.9	8.1	190	9	2021-12-07	45.5	8.1	4.7	118	9	2021-12-01	42.3	7.9	6.9	175	9	2021-12-09	29.2	8.4	5.8	182	9	2021-12-02	24.5	9	5.1	196	9	2021-12-06
10	2021-12-05	50.6	8.5	5.3	167	10	2021-12-07	33.4	8.7	5.1	245	10	2021-12-08	16.6	9.2	3.9	213	10	2021-12-07	32.7	7.8	6.7	241	10	2021-12-08	46.6	8	5.1	114	10	2021-12-02	37.5	7.5	4	159	10	2021-12-10	35.4	8.4	5.7	155	10	2021-12-03	37.1	9.2	5.1	179	10	2021-12-07
11	2021-12-06	52.8	8.3	6.7	159	11	2021-12-08	37	8.9	5.1	317	11	2021-12-09	16.4	8.9	3.7	203	11	2021-12-08	36.6	7.8	5.9	222	11	2021-12-09	45.5	8.1	5.3	121	11	2021-12-03	38.5	7.3	4.6	168	11	2021-12-11	36.4	8.4	6.3	154	11	2021-12-04	38.9	8.6	5	178	11	2021-12-08
12	2021-12-07	54.5	8.1	5.5	176	12	2021-12-09	37.9	8.8	4.6	270	12	2021-12-10	16.6	9.3	3.7	203	12	2021-12-09	40.5	7.7	6.9	207	12	2021-12-10	47.2	8	5	119	12	2021-12-04	39.8	7.8	4.9	180	12	2021-12-12	44.5	8.7	6.2	186	12	2021-12-05	41.4	8.7	4.9	181	12	2021-12-09
13	2021-12-08	55.4	8.9	6.7	154	13	2021-12-10	37.3	8.8	4.8	251	13	2021-12-11	17.5	9.1	2.5	259	13	2021-12-10	37.5	7.5	7.1	225	13	2021-12-11	48.7	8.3	4.9	130	13	2021-12-05	47	8	5.9	164	13	2021-12-13	38.8	8.5	6.3	182	13	2021-12-06	41.4	8.5	6.4	183	13	2021-12-10
14	2021-12-09	55.8	8.1	5.3	171	14	2021-12-11	40.9	8.9	4	221	14	2021-12-12	20.6	9.1	2.6	240	14	2021-12-11	38.6	7.5	7.5	208	14	2021-12-12	57.3	8.2	5.3	148	14	2021-12-06	42.2	7.9	5.3	199	14	2021-12-14	41.3	8.3	6.2	196	14	2021-12-07	39.4	8.7	5.3	184	14	2021-12-11
15	2021-12-10	52.1	8.2	5.9	153	15	2021-12-12	32.3	8.7	4.3	257	15	2021-12-13	20.5	9.1	2.9	219	15	2021-12-12	44.4	7.8	5.8	213	15	2021-12-13	48	8.3	5.5	157	15	2021-12-07	40.6	8.1	4.9	185	15	2021-12-15	41.7	8.5	6.1	160	15	2021-12-08	36	8.6	5.4	224	15	2021-12-12
16	2021-12-11	49	8.5	5.1	151	16	2021-12-13	38.6	8.5	4.8	298	16	2021-12-14	23.1	9.5	3.6	252	16	2021-12-13	39.1	7.8	6.6	178	16	2021-12-14	54.2	8.3	5.4	223	16	2021-12-08	40.2	8.2	4.5	187	16	2021-12-16	39	8.6	6.3	194	16	2021-12-09	42.8	8.7	5.6	156	16	2021-12-13
17	2021-12-12	56.6	8.2	5	160	17	2021-12-14	38.4	8.6	5	288	17	2021-12-15	24.8	8.9	3	248	17	2021-12-14	42.2	7.7	6.5	179	17	2021-12-15	54	8.3	5.4	271	17	2021-12-09	40.4	8	4.7	175	17	2021-12-17	36.1	8.7	6.3	200	17	2021-12-10	44.8	8.9	5.7	177	17	2021-12-14
18	2021-12-13	58.7	8.6	6.8	153	18	2021-12-15	40.3	8.7	5.5	238	18	2021-12-16	18.6	8.8	5.5	247	18	2021-12-15	43.8	7.9	6.5	212	18	2021-12-16	49.7	7.9	5.3	246	18	2021-12-10	37.5	8.2	5.9	162	18	2021-12-18	35.6	9	6.2	190	18	2021-12-11	41.4	8.6	5.7	140	18	2021-12-15
19	2021-12-14	58.4	9.7	5.7	150	19	2021-12-16	35.1	8.4	4.6	287	19	2021-12-17	26.1	9.1	3.7	237	19	2021-12-16	42.2	8.1	6.8	199	19	2021-12-17	57.5	8.5	6.1	240	19	2021-12-11	31.5	7.9	3.6	205	19	2021-12-19	40	9.6	6.9	223	19	2021-12-12	47.4	9.5	4.9	184	19	2021-12-16
20	2021-12-15	54.4	9	5.8	179	20	2021-12-17	45.4	8.5	4.2	288	20	2021-12-18	28.2	9.2	3.5	267	20	2021-12-17	32.4	8	6.8	225	20	2021-12-18	54.1	8	5.7	149	20	2021-12-12	35	8.2	4.2	175	20	2021-12-20	25.8	8.8	7	224	20	2021-12-13	43.3	8.4	5.6	175	20	2021-12-17
21	2021-12-16	65.6	8.8	6.1	146	21	2021-12-18	52	8.7	4.7	285	21	2021-12-19	28.2	9.2	3.8	258	21	2021-12-18	43.9	7.8	6.2	191	21	2021-12-19	58.7	8.3	6.3	149	21	2021-12-13	34.3	7.9	3.9	180	21	2021-12-21	40.1	8.6	6.3	252	21	2021-12-14	38.5	8.5	4.8	175	21	2021-12-18
22	2021-12-17	58.3	8.8	5.8	217	22	2021-12-19	52.3	8.9	5	411	22	2021-12-20	30.1	9.1	4	275	22	2021-12-19	42.5	8.9	6.7	199	22	2021-12-20	58.5	8.5	6	159	22	2021-12-14	36.1	8.9	4.6	198	22	2021-12-22	42.1	8.5	6.9	258	22	2021-12-15	45.5	8.8	5.5	188	22	2021-12-19
23	2021-12-18	41.1	8.5	5	155	23	2021-12-20	44.3	8.6	4.7	252	23	2021-12-21	32.1	9.8	4	286	23	2021-12-20	44.8	8	6.2	219	23	2021-12-21	61.3	8.4	5.6	166	23	2021-12-15	36.2	8.1	3.8	217	23	2021-12-23	39.1	8.3	6.5	235	23	2021-12-16	31.5	8.8	6	165	23	2021-12-20
24	2021-12-19	65.5	8.7	6.1	151	24	2021-12-21	50.3	8.4	5.1	274	24	2021-12-22	28.6	8.8	3.8	265	24	2021-12-21	44.2	8.2	6.4	188	24	2021-12-22	65.1	8.8	5.7	124	24	2021-12-16	39.2	8.7	6.2	226	24	2021-12-24	43.4	8	7.8	225	24	2021-12-17	48.2	9	5.8	170	24	2021-12-21
25	2021-12-20	63.8	8.6	6	131	25	2021-12-22	54.1	9.7	5.4	293	25	2021-12-23	31.3	9.1	4.5	284	25	2021-12-22	44.4	8.3	7	227	25	2021-12-23	57.7	8.8	6	177	25	2021-12-17	40.4	8.9	6	195	25	2021-12-25	39.2	8.2	5.8	231	25	2021-12-18	48.9	8.9	5.8	176	25	2021-12-22
26	2021-12-21	61.8	8.2	5.8	139	26	2021-12-23	50.9	8.8	5.8	326	26	2021-12-24	36.1	8.8	4.3	245	26	2021-12-23	45.7	8.4	6.6	217	26	2021-12-24	64.2	8.6	5.9	135	26	2021-12-18	42	8.6	4.6	197	26	2021-12-26	37.9	8.2	6.3	171	26	2021-12-19	49.2	9.3	6.3	211	26	2021-12-23
27	2021-12-22	59.9	8.4	5.6	149	27	2021-12-24	51.4	8.9	6.7	355	27	2021-12-25	37	9	4.3	220	27	2021-12-24	53.2	8.4	7.2	229	27	2021-12-25	58.8	8.4	6.4	143	27	2021-12-19	45.4	8.8	4.8	191	27	2021-12-27	40.3	8.3	6.4	210	27	2021-12-20	44.2	9.4	5.8	201	27	2021-12-24
28	2021-12-23	62.3	8.6	5.9	142	28	2021-12-25	52.3	8.6	6.6	338	28	2021-12-26	34.8	8.7	4.1	276	28	2021-12-25	47	8.8	6.3	218	28	2021-12-26	56	8.6	6	148	28	2021-12-20	44.8	8.9	5.8	214	28	2021-12-28	34.4	8.1	6.1	247	28	2021-12-21	51.5	9.3	6.3	213	28	2021-12-25
29	2021-12-24	65.1	8.7	6.1	171	29	2021-12-26	51.6	9.3	5.9	310	29	2021-12-27	35.2	8.5	4.5	304	29	2021-12-26	44.5	8.2	8	206	29	2021-12-27	55.2	9.5	5.4	136	29	2021-12-21	32.1	8.8	4.9	206	29	2021-12-29	36.4	8.8	6.9	217	29	2021-12-22	51.4	9.3	7.4	223	29	2021-12-26
30	2021-12-25	63.3	8.5	5.8	148	30	2021-12-27	49.9	8.8	6.3	312	30	2021-12-28	38.3	8.8	4.5	284	30	2021-12-27	45.5	8.5	7	311	30	2021-12-28	59.6	8.6	5.3	125	30	2021-12-22	50.4	8.7	5.6	195	30	2021-12-30	38.3	8.6	6.4	210	30	2021-12-23	49.7	9.1	6.1	175	30	2021-12-27
31	2021-12-26	58	8.7	5.8	141	31	2021-12-28	52.9	8.6	5.8	273	31	2021-12-29	40.3	8.7	4.5	210	31	2021-12-28	59	8.2	6.4	254	31	2021-12-29	55.5	8.3	5.4	174	31	2021-12-23	46.6	8.1	5.4	184	31	2021-12-31	40.1	8.8	6.7	194	31	2021-12-24	53.4	9.8	6.2	205	31	2021-12-28
32	2021-12-27	57.9	8.6	5.7	147	32	2021-12-29	56.9	8.8	5.5	271	32	2021-12-30	38.3	8.3	4.7	234	32	2021-12-29	49.6	8.3	7.1	204	32	2021-12-30	57.8	8.3	5.7	150	32	2021-12-24	54.1	8.7	4.8	230	32	2022-01-01	38.7	8.3	6.1	195	32	2021-12-25	53.8	8.9	6.6	197	32	2021-12-29
33	2021-12-28	62	8.5	6.2	177	33	2021-12-30	53.7	8.7	5.6	295	33	2021-12-31	37.5	8.4	4.8	237	33	2021-12-30	43.8	8.2	6.5	251	33	2021-12-31	58.3	8.8	5.8	139	33	2021-12-25	48.9	8.8	5.6	175	33	2022-01-02	41.6	8.1	5.9	174	33	2021-12-26	50.6	8.8	5.5	186	33	2021-12-30
34	2021-12-29	62.3	8.7	5.4	213	34	2021-12-31	58.4	8.7	6.9	238	34	2022-01-01	40.2	8.7	4.5	237	34	2021-12-31	40.1	8	6.2	199	34	2022-01-01	60.7	9.1	5.7	149	34	2021-12-26	48.5	9.5	4.7	187	34	2022-01-03	42.7	8.1	6.2	201	34	2021-12-27	54.5	8.8	6.4	202	34	2021-12-31
35	2021-12-30	67.6	8.6	6.3	156	35	2022-01-01	58.4	8.6	5.8	270	35	2022-01-02	37.3	8.4	4.4	233	35	2022-01-01	47.4	9.1	6.9	207	35	2022-01-02	61.8	9	6.3	148	35	2021-12-27	45.3	8.1	4.8	213	35	2022-01-04	44	8.2	6.1	192	35	2021-12-28	56.3	8.9	6.4	195	35	2022-01-01
36	2021-12-31	66	8.4	5.4	181	36	2022-01-02	55.7	8.8	5.8	294	36	2022-01-03	39.7	8.6	4.7	270	36	2022-01-02	45.4	7.9	6.5	214	36	2022-01-03	56.9	8.6	6	157	36	2021-12-28	49.8	8.6	5.5	240	36	2022-01-05	39.4	8.1	5.9	172	36	2021-12-29	51.7	8.7	5.5	205	36	2022-01-02
37	2022-01-01	61.9	8.5	5.2	181	37	2022-01-03	58.1	8.8	5.9	290	37	2022-01-04	38.4	8.5	4.7	223	37	2022-01-03	51.6	8.7	6	--	37	2022-01-04	61.2	8.8	6.1	141	37	2021-12-29	49.8	8.6	5.3	210	37	2022-01-06	38.5	8	6.3	176	37	2021-12-30	53.2	8.6	6.2	188	37	2022-01-03
38	2022-01-02	56.5	8.5	5.4	166	38	2022-01-04	60.7	8.9	6.5	292	38	2022-01-05	40.8	8.7	4.6	236	38	2022-01-04	42.4	7.7	6.4	392	38	2022-01-05	56.7	8.8	5.8	145	38	2021-12-30	48.4	8.4	5.1	222	38	2022-01-07	42.2	8.7	6.4	204	38	2021-12-31	52	8.5	6.2	227	38	2022-01-04
39	2022-01-03	68.1	8.7	6.3	159	39	2022-01-05	61.2	8.7	6.1	231	39	2022-01-06	41.8	8.3	4.8	269	39	2022-01-05	49.5	8.5	6.6	196	39	2022-01-06	60.4	8.9	5.8	140	39	2021-12-31	47.8	8.2	5.5	206	39	2022-01-08	38.8	8.1	6.5	176	39	2022-01-01	48	8.3	5.8	178	39	2022-01-05
40	2022-01-04	66.3	8.8	5.7	199	40	2022-01-06	55.9	8.8	6.5	260	40	2022-01-07	40.3	8.7	4.4	214	40	2022-01-06	56	8.4	6.5	185	40	2022-01-07	61	8.9	5.7	142	40	2022-01-01	47.4	8.2	5.4	194	40	2022-01-09	44.5	8.1	6.2	174	40	2022-01-02	52.4	8.9	6.4	201	40	2022-01-06
41	2022-01-05	68.6	8.6	6	185	41	2022-01-07	58.9	8.5	6.1	285	41	2022-01-08	38.5	8.3	4.7	232	41	2022-01-07	42.2	8.1	6.2	214	41	2022-01-08	59.8	9	5.6	134	41	2022-01-02	49.2	8	5.2	220	41	2022-01-10	41.9	8.7	6	173	41	2022-01-03	49.6	8.8	6.6	174	41	2022-01-07
42	2022-01-06	62.8	8.7	5.4	156	42	2022-01-08	55.3	8.6	6	259	42	2022-01-09	41.6	8.7	4.5	239	42	2022-01-08	45.6	8.3	6.3	222	42	2022-01-09	60.9	9	5.8	132	42	2022-01-03	48.8	8.2	5.8	191	42	2022-01-11	44.8	8.3	6.3	186	42	2022-01-04	50	9.1	5.9	183	42	2022-01-08
43	2022-01-07	62.3	8.5	5.7	133	43	2022-01-09	56.6	8.6	6.5	223	43	2022-01-10	44.1	9.5	5.2	223	43	2022-01-09	48.8	8.4	6.6	221	43	2022-01-10	59	9.2	5.5	144	43	2022-01-04	51.5	8.2	5	182	43	2022-01-12	34.9	8.6	6.6	396	43	2022-01-05	54.9	8.9	6.3	185	43	2022-01-09
44	2022-01-08	63.2	8.8	5.7	147	44	2022-01-10	58.9	8.5	5.8	175	44	2022-01-11	44.5	8.7	5.1	218	44	2022-01-10	29.7	8.1	6.4	231	44	2022-01-11	59.7	9	5.6	135	44	2022-01-05	40.4	9.8	5.4	943	44	2022-01-13	50.2	7.9	6.8	433	44	2022-01-06	54.7	8.6	5.1	200	44	2022-01-10
45	2022-01-09	63.6	8.7	5.5	131	45	2022-01-11	58.1	8.6	6	195	45	2022-01-12	42.7	8.4	5	278	45	2022-01-11	45.4	8.3	6.4	195	45	2022-01-12	64.4	8.8	6.1	141	45	2022-01-06	50.6	8.8	5.6	253	45	2022-01-14	43.4	8.1	6.6	176	45	2022-01-07	53.5	8.5	6.2	167	45	2022-01-11
46	2022-01-10	69.5	8.6	6.3	146	46	2022-01-12	38.5	8.4	5.5	138	46	2022-01-13	44.3	8.6	5.4	--	46	2022-01-12	47.9	8.3	6.6	283	46	2022-01-13	59.1	9.3	5.7	574	46	2022-01-07	50.2	8.5	5.1	181	46	2022-01-15	43	8.4	6.6	172	46	2022-01-08	53.4	8.5	6.5	174	46	2022-01-12
47	2022-01-11	66.5	8.2	6.3	172	47	2022-01-13	47	8.2	4.9	196	47	2022-01-14	40.3	8.4	4.4	268	47	2022-01-13	38.3	8.6	6.5	--	47	2022-01-14	61.9	8.7	5.8	118	47	2022-01-08	47.4	8.1	5.4	200	47	2022-01-16	44.8	8.2	6.3	170	47	2022-01-09	49.4	8.9	6	194	47	2022-01-13
48	2022-01-12	64.9	9.7	6.3	164	48	2022-01-14	43	8.4	4.4	191	48	2022-01-15	42.9	8.3	4.6	220	48	2022-01-14	44.7	8.3	6.4	163	48	2022-01-15	40.3	8.7	6.4	136	48	2022-01-09	52.8	8.2	5.4	186	48	2022-01-17	44.9	8	6.2	184	48	2022-01-10	55.1	8.5	6.2	212	48	2022-01-14
49	2022-01-13	41	8.6	5.3	227	49	2022-01-15	38.8	8.2	4.6	168	49	2022-01-16	42.4	8.5	4.5	216	49	2022-01-15	36	8.4	6.7	243	49	2022-01-16	63.3	8.7	5.9	140	49	2022-01-10	47.5	8.2	5.4	246	49	2022-01-18	41.9	8.5	6	194	49	2022-01-11	54.1	8.9	5.9	183	49	2022-01-15
50	2022-01-14	63.4	8.2	5.1	141	50	2022-01-16	46.2	8.3	5	162	50	2022-01-17	47.7	8.4	6.2	247	50	2022-01-16	49	8.3	6.5	174	50	2022-01-17	56.5	8.9	6.2	133	50	2022-01-11	49.8	9	5.2	220	50	2022-01-19	44.4	8.2	6.8	170	50	2022-01-12	52.8	8.8	5.8	221	50	2022-01-16
51	2022-01-15	62.3	8.4	5.8	186	51	2022-01-17	39.5	8.8	6.5	156	51	2022-01-18	43.2	8.6	4.5	253	51	2022-01-17	47	9.1	6.4	205	51	2022-01-18	50.4	10.1	5.8	132	51	2022-01-12	50.4	8.6	5.8	239	51	2022-01-20	43.8	8.4	6.4	153	51	2022-01-13	47.5	8.5	6.3	187	51	2022-01-17
52	2022-01-16	66.4	8.8	5.6	163	52	2022-01-18	47.1	9	4.6	139	52	2022-01-19	42.7	8.3	4.3	207	52	2022-01-18	50	9.6	6.3	218	52	2022-01-19	62.2	9	6	139	52	2022-01-13	50.9	8.3	6	193	52	2022-01-21	43	8.6	6.4	173	52	2022-01-14	51.8	8.9	6.2	175	52	2022-01-18
53	2022-01-17	55.7	8.7	5.7	154	53	2022-01-19	45.1	8.9	4.9	166	53	2022-01-20	48.6	8.9	5.3	230	53	2022-01-19	50	8.5	7	205	53	2022-01-20	57.2	9.1	5.5	158	53	2022-01-14	47.8	8.1	5.4	190	53	2022-01-22	39.4	8.4	6.7	154	53	2022-01-15	52.3	8.8	6.6	184	53	2022-01-19
54	2022-01-18	59	8.6	6	141	54	2022-01-20	51.3	8.7	5.4	166	54	2022-01-21	48	8.9	5.2	238	54	2022-01-20	50.5	8.5	6.9	189	54	2022-01-21	63.4	8.8	5.8	123	54	2022-01-15	47.5	8.1	5.9	228	54	2022-01-23	41	8.3	6.1	165	54	2022-01-16	52.2	9.7	6.3	204	54	2022-01-20
55	2022-01-19	61.9	9.9	6	155	55	2022-01-21	50	8.5	5.1	156	55	2022-01-22	44.2	8.6	4.6	205	55	2022-01-21	51.9	8.5	6.3	219	55	2022-01-22	65.8	9.8	5.5	144	55	2022-01-16	48	8.4	5.7	215	55	2022-01-24	37.7	8.6	6.4	162	55	2022-01-17	55.6	9.2	6.4	176	55	2022-01-21
56	2022-01-20	61.2	8.6	5.4	146	56	2022-01-22	53.8	9	5	168	56	2022-01-23	46.4	8.8	4.6	243	56	2022-01-22	48.7	8.1	6.4	179	56	2022-01-23	65.3	9	5.5	136	56	2022-01-17	49	8.8	4.9	213	56	2022-01-25	45.3	8.5	6.8	166	56	2022-01-18	49.1	9	6	191	56	2022-01-22
57	2022-01-21	57.5	10.1	5.7	173	57	2022-01-23	52.1	8.9	5.5	156	57	2022-01-24	46.1	8.9	4.8	222	57	2022-01-23	50.2	8.2	6.1	202	57	2022-01-24	61.2	9.4	6	118	57	2022-01-18	45.9	8.3	6.2	184	57	2022-01-26	43.5	9.6	6.2	160	57	2022-01-19	54.6	9	6.2	161	57	2022-01-23
58	2022-01-22	55.6	8.2	5.2	150	58	2022-01-24	52.6	8.8	5.3	149	58	2022-01-25	44.2	8.4	5.7	209	58	2022-01-24	49.8	8.3	6.9	205	58	2022-01-25	61.1	9.2	6.2	128	58	2022-01-19	48	8.3	5.5	161	58	2022-01-27	42.5	8.8	6	151	58	2022-01-20	59.7	9.1	6.1	183	58	2022-01-24
59	2022-01-23	48.3	9.9	5.3	152	59	2022-01-25	54.3	9.1	6.2	156	59	2022-01-26	45.6	8.8	5.8	302	59	2022-01-25	50.4	8.5	6.5	179	59	2022-01-26	58.5	9.6	5.6	140	59	2022-01-20	39.2	8.4	5.3	192	59	2022-01-28	44.7	8.7	6.7	174	59	2022-01-21	50.4	9.1	6	186	59	2022-01-25
60	2022-01-24	57.2	8.8	5.5	128	60	2022-01-26	58.6	9.3	5.3	181	60	2022-01-27	46.6	9.7	5.1	294	60	2022-01-26	46.8	8.7	6.2	294	60	2022-01-27	61.3	9.3	5.5	123	60	2022-01-21	44.4	8.6	4.6	226	60	2022-01-29	46.6	8.7	6.6	168	60	2022-01-22	53.2	8.3	5.9	188	60	2022-01-26
61	2022-01-25	71.6	8.9	6	146	61	2022-01-27	57.1	9.3	6.1	174	61	2022-01-28	48.3	8.6	5.3	221	61	2022-01-27	51.5	8.6	6.7	203	61	2022-01-28	61.6	8.9	5.9	114	61	2022-01-22	53.9	9	5.3	208	61	2022-01-30	43.3	8.4	6.7	166	61	2022-01-23	58.3	8.7	5.6	169	61	2022-01-27
62	2022-01-26	61.1	8.8	5.9	159	62	2022-01-28	52.6	10.3	5.4	163	62	2022-01-29	49.1	8.6	5.3	226	62	2022-01-28	50	8.7	7	181	62	2022-01-29	61.7	9.1	6	140	62	2022-01-23	49.3	8.5	5.9	243	62	2022-01-31	41.7	8.9	6.4	217	62	2022-01-24	55.5	8.9	5.8	175	62	2022-01-28
63	2022-01-27	61.8	8.8	5.3	156	63	2022-01-29	51.5	8.9	6.4	159	63	2022-01-30	45.2	8.6	6.7	251	63	2022-01-29	47.4	8.7	6.2	215	63	2022-01-30	42.6	8.4	6.1	121	63	2022-01-24	47	8.4	5.1	172	63	2022-02-01	42.4	8.8	6.7	201	63	2022-01-25	55.3	8.7	6.1	191	63	2022-01-29
64	2022-01-28	65.4	9	5.7	163	64	2022-01-30	40.2	10.4	5.9	155	64	2022-01-31	44.8	8.8	6	283	64	2022-01-30	48.7	8.5	6.7	219	64	2022-01-31	61	9.2	6.1	149	64	2022-01-25	48.4	8.3	4.4	180	64	2022-02-02	45.7	8.7	6.4	163	64	2022-01-26	54.8	9.4	5.9	169	64	2022-01-30
65	2022-01-29	70.8	9.2	5.8	157	65	2022-01-31	54.2	9.2	6.1	129	65	2022-02-01	51.4	8.7	6.5	237	65	2022-01-31	43.8	8.5	6.7	184	65	2022-02-01	61.9	9.9	6.1	120	65	2022-01-26	50.1	8.3	4.9	207	65	2022-02-03	38	8.6	6.8	189	65	2022-01-27	56.2	8.9	5.4	210	65	2022-01-31
66	2022-01-30	56	9.2	5.9	189	66	2022-02-01	61.3	9	6.6	158	66	2022-02-02	47.6	8.5	5.7	253	66	2022-02-01	41.2	8.1	6.5	167	66	2022-02-02	63.3	9.3	6.3	144	66	2022-01-27	51.9	9.2	4.8	225	66	2022-02-04	47.3	8.8	7.2	176	66	2022-01-28	55.8	8.7	5.8	166	66	2022-02-01
67	2022-01-31	65.5	10	5.8	130	67	2022-02-02	65.7	9.1	6.2	137	67	2022-02-03	48.2	8.9	5.5	250	67	2022-02-02	49.5	8.5	6.6	207	67	2022-02-03	64.9	9.2	5.9	135	67	2022-01-28	47.2	8.2	5.1	185	67	2022-02-05	43.4	8.8	7.5	197	67	2022-01-29	49	8.5	5.9	218	67	2022-02-02
68	2022-02-01	62	9.2	6	160	68	2022-02-03	55.8	9.2	6	163	68	2022-02-04	48.5	8.7	5.1	219	68	2022-02-03	44.7	8.2	6.5	214	68	2022-02-04	62	9.4	6.4	135	68	2022-01-29	53.9	8.4	5.9	198	68	2022-02-06	44	9.9	6.4	185	68	2022-01-30	49.4	8.8	6.4	194	68	2022-02-03
69	2022-02-02	64.8	8.8	5.7	160	69	2022-02-04	62.3	8.9	6.6	179	69	2022-02-05	47.3	8.8	4.9	236	69	2022-02-04	50.9	8.5	7.4	201	69	2022-02-05	66.9	9.5	6	154	69	2022-01-30	49.8	8.5	6.7	193	69	2022-02-07	41.8	8.7	6.2	172	69	2022-01-31	51.3	8.9	6.6	210	69	2022-02-04
70	2022-02-03	67.7	8.9	5.2	154	70	2022-02-05	56.3	9.1	5.7	179	70	2022-02-06	51.1	8.5	5.7	243	70	2022-02-05	49.6	8.8	6.3	218	70	2022-02-06	61.8	9.5	6	125	70	2022-01-31	47.7	8.8	5	191	70	2022-02-08	42.5	8.8	6.3	241	70	2022-02-01	58.1	8.9	6.2	196	70	2022-02-05
71	2022-02-04	65.7	9	5.2	152	71	2022-02-06	59.7	9.2	6	164	71	2022-02-07	48.4	8.7	5.2	280	71	2022-02-06	51.1	8.6	6.6	253	71	2022-02-07	63.8	9.3	5.8	167	71	2022-02-01	48	8.2	5.3	192	71	2022-02-09	42.3	8.8	7.2	158	71	2022-02-02	59.6	8.9	6.1	178	71	2022-02-06
72	2022-02-05	60.3	9.6	5.8	169	72	2022-02-07	60	8.8	6.1	210	72	2022-02-08	46.2	8.7	4.9	224	72	2022-02-07	48.7	8.8	6.6	243	72	2022-02-08	61.1	9.7	6.2	160	72	2022-02-02	48.1	8.5	5.4	191	72	2022-02-10	39.4	8.8	6.2	165	72	2022-02-03	53.3	8.8	6.1	185	72	2022-02-07
73	2022-02-06	69.6	9.8	5.5	137	73	2022-02-08	61.3	8.8	6	204	73	2022-02-09	50.7	8.8	5.5	245	73	2022-02-08	41.3	8.4	6.5	217	73	2022-02-09	63.2	9.2	5.9	150	73	2022-02-03	50.3	8.2	4.9	195	73	2022-02-11	40.4	8.8	6.6	167	73	2022-02-04	57.4	8.8	6.1	184	73	2022-02-08
74	2022-02-07	68.6	8.8	6.5	169	74	2022-02-09	63.1	9.2	6.1	150	74	2022-02-10	47.5	8.9	5.3	250	74	2022-02-09	48	8.7	6.3	243	74	2022-02-10	63.1	9.6	6.1	138	74	2022-02-04	50.7	8.8	5.3	193	74	2022-02-12	41.4	9	6.8	173	74	2022-02-05	54.5	9.1	6.2	178	74	2022-02-09
75	2022-02-08	65.8	8.8	5.6	176	75	2022-02-10	58.4	8.9	6.7	176	75	2022-02-11	48.8	8.9	5.2	227	75	2022-02-10	46.5	8.6	7.3	209	75	2022-02-11	66	9.4	6.1	139	75	2022-02-05	49.2	8.4	4.9	171	75	2022-02-13	43	8.9	6.3	186	75	2022-02-06	56.5	8.8	6.1	169	75	2022-02-10
76	2022-02-09	69.2	9.1	5.1	145	76	2022-02-11	61.3	8.6	6.3	180	76	2022-02-12	47.9	9.5	5.2	229	76	2022-02-11	49.5	8.8	6.4	211	76	2022-02-12	65.8	9.2	6.6	139	76	2022-02-06	50.8	8.4	4.9	167	76	2022-02-14	38.7	8.9	6.4	174	76	2022-02-07	54.8	9.1	6.1	172	76	2022-02-11
77	2022-02-10	57.9	10.5	6	165	77	2022-02-12	59.5	9	5.5	179	77	2022-02-13	45.1	8.5	5.1	223	77	2022-02-12	46.3	8.9	6.5	212	77	2022-02-13	64.5	9.2	5.8	117	77	2022-02-07	48.1	8.4	5.8	180	77	2022-02-15	39.7	8.9	6.4	161	77	2022-02-08	53.4	8.9	6.2	187	77	2022-02-12
78	2022-02-11	69.2	9.4	6	152	78	2022-02-13	63.7	8.7	6.2	181	78	2022-02-14	48.2	8.8	5.2	245	78	2022-02-13	47	8.5	7	206	78	2022-02-14	61.1	9.4	5.7	139	78	2022-02-08	47.8	8.4	5.6	152	78	2022-02-16	38.7	8.7	6.9	184	78	2022-02-09	53.3	8.7	6.2	200	78	2022-02-13
79	2022-02-12	70.2	9.3	5.9	176	79	2022-02-14	62.5	9.1	5.8	185	79	2022-02-15	49.3	9.5	5.8	243	79	2022-02-14	49.5	8.7	6.5	213	79	2022-02-15	62.8	9.2	6.3	153	79	2022-02-09	46.5	9.6	5.1	170	79	2022-02-17	41.5	8.8	6.6	201	79	2022-02-10	55.3	9.2	6.6	188	79	2022-02-14
80	2022-02-13	64.2	8.9	5.7	142	80	2022-02-15	53.8	8.5	6.1	184	80	2022-02-16	47.3	8.6	5.6	216	80	2022-02-15	47.1	8.8	6.4	191	80	2022-02-16	64.9	9.3	6	167	80	2022-02-10	47.3	8.6	5.2	173	80	2022-02-18	41.5	8.9	6.3	172	80	2022-02-11	58.5	9	6	185	80	2022-02-15
81	2022-02-14	70.3	9.1	6	144	81	2022-02-16	58.7	9	5.6	189	81	2022-02-17	49.1	8.8	5.2	226	81	2022-02-16	50	8.8	6.6	221	81	2022-02-17	64.6	9.2	5.7	127	81	2022-02-11	51.3	8.8	5.7	177	81	2022-02-19	38.2	8.6	6.6	173	81	2022-02-12	55.6	9.6	6	175	81	2022-02-16
82	2022-02-15	64.5	9.2	5.4	153	82	2022-02-17	57.5	9	6.4	181	82	2022-02-18	48.1	8.7	5.3	210	82	2022-02-17	47.5	8.9	6.2	200	82	2022-02-18	61.5	9.4	5.7	124	82	2022-02-12	47.3	8.9	5.2	220	82	2022-02-20	36	8.9	6.1	166	82	2022-02-13	55.8	8.9	5.9	185	82	2022-02-17
83	2022-02-16	51.1	9.2	6.6	141	83	2022-02-18	61.1	9.4	5.9	184	83	2022-02-19	49.1	8.9	5.4	250	83	2022-02-18	50.8	8.7	6	211	83	2022-02-19	64.6	9.4	6.5	146	83	2022-02-13	50.7	8.5	5.4	187	83	2022-02-21	41.9	9	6.8	167	83	2022-02-14	54.7	8.7	5.9	164	83	2022-02-18
84	2022-02-17	66.4	9.1	5.2	153	84	2022-02-19	62	8.9	5.8	158	84	2022-02-20	49.4	9.1	5.4	231	84	2022-02-19	51.9	8.6	6.6	224	84	2022-02-20	66.9	9.3	6.3	137	84	2022-02-14	50.4	8.6	5.2	213	84	2022-02-22	42.9	8.9	6.5	168	84	2022-02-15	56.7	8.8	5.5	188	84	2022-02-19
85	2022-02-18	63.6	8.9	4.6	156	85	2022-02-20	63	8.8	6.7	176	85	2022-02-21	50.5	8.6	5.7	222	85	2022-02-20	48.8	8.7	6.3	242	85	2022-02-21	46.6	9.4	5.8	139	85	2022-02-15	51.4	8.6	4.8	195	85	2022-02-23	29.4	9.1	6.3	321	85	2022-02-16	54.9	9	6.2	207	85	2022-02-20
86	2022-02-19	62.1	8.7	6	156	86	2022-02-21	60.1	9.1	5.7	203	86	2022-02-22	48.2	8.9	5.1	234	86	2022-02-21	48	8.5	6.7	170	86	2022-02-22	64.6	9.6	5.5	155	86	2022-02-16	48.9	8.5	5	167	86	2022-02-24	42.6	8.6	6.8	309	86	2022-02-17	58.2	8.9	6.6	168	86	2022-02-21
87	2022-02-20	71.7	9	6.1	136	87	2022-02-22	60.2	9	5.9	177	87	2022-02-23	44.8	8.9	5.1	215	87	2022-02-22	50.1	8.8	6.5	221	87	2022-02-23	62.3	9.5	5.6	316	87	2022-02-17	51.7	8.8	4.5	186	87	2022-02-25	34.2	8.7	6	172	87	2022-02-18	61.1	9.9	6.1	168	87	2022-02-22
88	2022-02-21	69.5	9.1	6.2	155	88	2022-02-23	60.6	8.8	6.6	206	88	2022-02-24	46.9	8.9	6.4	223	88	2022-02-23	49.7	8.6	6.9	164	88	2022-02-24	60.6	9.5	6	132	88	2022-02-18	46.7	8.3	5.4	178	88	2022-02-26	33.4	8.2	6.4	195	88	2022-02-19	60.5	9.2	6.5	182	88	2022-02-23
89	2022-02-22	64.3	9.2	5.3	141	89	2022-02-24	57.3	8.9	5.8	231	89	2022-02-25	51.6	8.8	6	213	89	2022-02-24	46.9	8.9	6.7	509	89	2022-02-25	58.6	9.5	5.8	147	89	2022-02-19	33.2	8.5	5.4	168	89	2022-02-27	34.7	8.7	5.7	196	89	2022-02-20	59.9	8.8	5.8	171	89	2022-02-24
90	2022-02-23	62.6	9.1	5.5	135	90	2022-02-25	61.3	8.8	6.2	301	90	2022-02-26	48.7	8.8	5.2	218	90	2022-02-25	48.2	9.4	6.5	243	90	2022-02-26	65.1	10.4	6.1	144	90	2022-02-20	49.6	8.6	7.2	192	90	2022-02-28	38.6	8.8	6	195	90	2022-02-21	59.3	9.4	6.3	173	90	2022-02-25
91	2022-02-24	64.3	9.3	5.5	152	91	2022-02-26	62	8.9	6	246	91	2022-02-27	47.6	8.7	5.4	202	91	2022-02-26	31.8	8.6	6.2	291	91	2022-02-27	61	9.4	6.2	123	91	2022-02-21	50	8.6	6.5	163	91	2022-03-01	39.8	9	6.3	170	91	2022-02-22	58.1	9	6.5	171	91	2022-02-26
92	2022-02-25	60.8	10.6	5.9	173	92	2022-02-27	60.9	9	6.1	210	92	2022-02-28	48.9	8.7	5.3	208	92	2022-02-27	33.4	8.8	6.6	232	92	2022-02-28	68.8	9.5	6.7	118	92	2022-02-22	54.3	8.7	6.1	169	92	2022-03-02	40.2	9.1	6.7	171	92	2022-02-23	59.5	9.1	6.2	224	92	2022-02-27
93	2022-02-26	65.7	9	5.9	161	93	2022-02-28	61.7	8.9	6.4	228	93	2022-03-01	50	9.2	5.2	248	93	2022-02-28	45.9	8.8	6.3	217	93	2022-03-01	64.3	9.4	6.4	134	93	2022-02-23	48.5	8.7	5.8	154	93	2022-03-03	39.3	8.8	6	191	93	2022-02-24	57.4	9.2	6.2	181	93	2022-02-28
94	2022-02-27	65.8	9.2	5.3	145	94	2022-03-01	65.5	8.7	6.3	201	94	2022-03-02	48.4	8.8	5.6	213	94	2022-03-01	45.4	8.8	6.7	241	94	2022-03-02	59.3	10.1	5.7	117	94	2022-02-24	49.8	9	6.1	173	94	2022-03-04	39.5	8.6	6.5	187	94	2022-02-25	58.6	8.9	6.3	196	94	2022-03-01
95	2022-02-28	64.9	9.6	5.8	155	95	2022-03-02	60	8.9	6	263	95	2022-03-03	47.9	8.8	5.3	207	95	2022-03-02	52.9	8.9	7	240	95	2022-03-03	64	9.4	5.3	145	95	2022-02-25	52	8.7	5	182	95	2022-03-05	42.5	8.9	6.4	143	95	2022-02-26	56.7	8.9	5.9	206	95	2022-03-02
96	2022-03-01	63.6	9.1	5.9	132	96	2022-03-03	59	9	5.6	223	96	2022-03-04	45.9	8.9	5	252	96	2022-03-03	49.8	9.1	6.3	213	96	2022-03-04	62.8	9.7	5.6	159	96	2022-02-26	51.3	8.7	4.8	184	96	2022-03-06	42.2	8.7	5.9	181	96	2022-02-27	55.4	8.9	6	197	96	2022-03-03
97	2022-03-02	58.2	8.8	4.3	146	97	2022-03-04	59.5	9.1	5.7	260	97	2022-03-05	53.8	9.1	5.3	219	97	2022-03-04	47.7	8.7	6.2	221	97	2022-03-05	60.8	9.2	6.2	148	97	2022-02-27	49.3	8.4	5.6	156	97	2022-03-07	41.4	8.8	6.4	152	97	2022-02-28	57.4	9.1	6.3	187	97	2022-03-04
98	2022-03-03	64.3	8.9	5.4	128	98	2022-03-05	61.9	9	5.9	429	98	2022-03-06	51.4	8.8	5.2	208	98	2022-03-05	49.5	9.1	5.9	206	98	2022-03-06	63.7	9.4	5.7	125	98	2022-02-28	50	8.6	5.2	197	98	2022-03-08	39.6	8.8	6.2	160	98	2022-03-01	57.5	9	5.3	680	98	2022-03-05
99	2022-03-04	63.5	9.2	5.8	157	99	2022-03-06	57.6	8.7	5.8	257	99	2022-03-07	43.7	9	5.6	238	99	2022-03-06	48.9	8.7	6	207	99	2022-03-07	61.9	9.4	5.9	139	99	2022-03-01	53.3	8.5	5.1	156	99	2022-03-09	40.6	8.7	6.2	182	99	2022-03-02	56.6	8.9	6.2	180	99	2022-03-06
100	2022-03-05	62.6	9.1	5.7	123	100	2022-03-07	59.8	8.8	5.8	248	100	2022-03-08	49.9	8.8	5.2	208	100	2022-03-07	49.8	9	6.2	199	100	2022-03-08	64.8	9.2	5.4	123	100	2022-03-02	53.8	8.6	4.6	165	100	2022-03-10	38.7	9	6.1	158	100	2022-03-03	56.3	9.1	5.9	185	100	2022-03-07
101	2022-03-06	61.9	9.3	5.1	137	101	2022-03-08	59.4	8.8	5	218	101	2022-03-09	50.4	9	5	249	101	2022-03-08	49.2	8.6	6.1	211	101	2022-03-09	61.9	9.3	5.7	139	101	2022-03-03	50.5	8.7	5.3	166	101	2022-03-11	38.5	9.5	6.7	166	101	2022-03-04	55	8.9	5.5	177	101	2022-03-08
102	2022-03-07	41.8	9	5.7	123	102	2022-03-09	59.9	9	5.5	258	102	2022-03-10	45.9	8.8	4.9	233	102	2022-03-09	48	9.1	6	204	102	2022-03-10	58.7	11.5	5.4	126	102	2022-03-04	49.9	8.5	4.9	188	102	2022-03-12	33.1	8.9	6.4	180	102	2022-03-05	58.5	8.9	6.4	202	102	2022-03-09
103	2022-03-08	66.4	9.8	5.7	127	103	2022-03-10	59.5	8.9	6.3	292	103	2022-03-11	45.4	9	4.7	223	103	2022-03-10	45.6	8.9	6	224	103	2022-03-11	63.6	9.7	5.3	141	103	2022-03-05	48.8	8.2	4.8	173	103	2022-03-13	44.9	9.1	5.9	151	103	2022-03-06	56.8	8.9	6.1	174	103	2022-03-10
104	2022-03-09	66.6	9.3	5.9	142	104	2022-03-11	58.4	8.9	5.9	269	104	2022-03-12	44.9	10.5	6	259	104	2022-03-11	47.6	9	6.2	210	104	2022-03-12	59.4	9.5	5.5	149	104	2022-03-06	53.7	8.7	5.1	187	104	2022-03-14	39.1	8.9	6.3	180	104	2022-03-07	53.7	8.8	6.1	175	104	2022-03-11
105	2022-03-10	62.2	11.6	6.2	147	105	2022-03-12	58.4	8.7	5.1	263	105	2022-03-13	44.3	8.9	5.2	234	105	2022-03-12	48	8.8	6	193	105	2022-03-13	62	9.9	5.5	127	105	2022-03-07	47.9	8.8	5.1	170	105	2022-03-15	40.9	9.1	6.1	163	105	2022-03-08	52.7	8.9	5.7	188	105	2022-03-12
106	2022-03-11	60.8	9.6	5.1	135	106	2022-03-13	61.3	9.1	5.4	242	106	2022-03-14	43.7	8.6	5	234	106	2022-03-13	54.8	9.1	6.3	207	106	2022-03-14	55.2	9.7	5.6	157	106	2022-03-08	49.2	8.7	4.9	166	106	2022-03-16	43.7	9.2	6.1	198	106	2022-03-09	54.6	9.2	5.5	161	106	2022-03-13
107	2022-03-12	60.9	8.9	5.9	128	107	2022-03-14	56.6	8.9	5	302	107	2022-03-15	44.9	8.9	5.1	244	107	2022-03-14	46.6	9	6.1	215	107	2022-03-15	59.9	9.9	5.3	145	107	2022-03-09	49.5	8.8	5.1	169	107	2022-03-17	41.8	9.1	6.2	181	107	2022-03-10	49.4	8.9	6	191	107	2022-03-14
108	2022-03-13	69.1	9.4	6.2	161	108	2022-03-15	59.4	9.1	5	209	108	2022-03-16	45.5	8.9	4.7	240	108	2022-03-15	48.2	9.1	6.3	202	108	2022-03-16	64.2	9.4	5.6	121	108	2022-03-10	48.9	8.7	5.3	158	108	2022-03-18	41.5	8.9	5.8	167	108	2022-03-11	56.6	8.9	6.5	193	108	2022-03-15
109	2022-03-14	64.7	9.2	5.8	135	109	2022-03-16	60.4	9.2	5	220	109	2022-03-17	44.6	8.8	4.6	204	109	2022-03-16	47.9	9.3	6	194	109	2022-03-17	58.9	9.2	5.4	134	109	2022-03-11	53.2	8.5	5.3	167	109	2022-03-19	43.7	8.9	6.1	198	109	2022-03-12	56.7	9.2	6.1	178	109	2022-03-16
110	2022-03-15	64	9.9	5.9	144	110	2022-03-17	55.9	9.2	5.3	189	110	2022-03-18	43.9	8.8	4.7	247	110	2022-03-17	44.4	8.8	6.4	187	110	2022-03-18	65.6	9.4	5.5	134	110	2022-03-12	37.1	8.1	5.2	157	110	2022-03-20	39.4	8.7	6.3	186	110	2022-03-13	53.9	9.2	6.1	189	110	2022-03-17
111	2022-03-16	64.1	9.1	5.9	137	111	2022-03-18	58.7	10.8	5.4	211	111	2022-03-19	38.6	9.3	5.6	290	111	2022-03-18	50.8	9.2	6.2	221	111	2022-03-19	58.5	8.9	5.8	131	111	2022-03-13	49.1	8.8	4.6	158	111	2022-03-21	41	8.9	5.8	170	111	2022-03-14	56	9.3	6.3	186	111	2022-03-18
112	2022-03-17	43.5	9.2	4.6	170	112	2022-03-19	58.2	8.4	5.7	208	112	2022-03-20	44.3	8.7	5.4	210	112	2022-03-19	51.7	9.1	6.4	170	112	2022-03-20	55.8	8.9	5.9	151	112	2022-03-14	49	9	5.5	169	112	2022-03-22	37.6	8.7	5.8	192	112	2022-03-15	53.2	8.8	5.4	191	112	2022-03-19
113	2022-03-18	62.7	9.7	5.3	143	113	2022-03-20	56.5	9	5.2	213	113	2022-03-21	42.9	9.1	5	195	113	2022-03-20	42.8	8.8	6.3	237	113	2022-03-21	58.1	9.7	5.4	134	113	2022-03-15	51.1	8.2	4.7	163	113	2022-03-23	42.8	8.8	6.1	205	113	2022-03-16	55.2	9.2	6	180	113	2022-03-20
114	2022-03-19	67.3	9.4	5.9	132	114	2022-03-21	60.8	9	6	265	114	2022-03-22	45.8	9.2	4.7	712	114	2022-03-21	46.7	8.6	5.8	212	114	2022-03-22	62.1	9.1	5.7	125	114	2022-03-16	47.3	8.7	5.3	139	114	2022-03-24	39.2	9.1	6	143	114	2022-03-17	37.8	8.7	5.6	164	114	2022-03-21
115	2022-03-20	60.3	9.5	4.7	143	115	2022-03-22	58.7	9.2	4.9	220	115	2022-03-23	44.2	8.7	4.5	579	115	2022-03-22	47.7	8.8	6.3	231	115	2022-03-23	58.8	9	4.7	131	115	2022-03-17	51.7	8.4	6.3	163	115	2022-03-25	37.3	8.5	6.4	166	115	2022-03-18	55.1	9	6	191	115	2022-03-22
116	2022-03-21	62.9	9.2	5.1	127	116	2022-03-23	55.2	9	5.3	265	116	2022-03-24	46.9	8.9	5	261	116	2022-03-23	45.6	8.8	5.8	197	116	2022-03-24	57.2	9.6	5.9	130	116	2022-03-18	53.4	8.8	4.6	170	116	2022-03-26	43.1	8.8	6	165	116	2022-03-19	54.4	8.7	5.6	178	116	2022-03-23
117	2022-03-22	60.4	9.6	4.9	119	117	2022-03-24	57.4	9	5.5	250	117	2022-03-25	42.7	9.1	5.4	242	117	2022-03-24	47.7	8.8	6.1	177	117	2022-03-25	49.7	9.3	5.1	123	117	2022-03-19	44.6	8.9	5	223	117	2022-03-27	39.9	9	5.7	170	117	2022-03-20	52.1	9.1	5.9	175	117	2022-03-24
118	2022-03-23	58.4	9.8	5	123	118	2022-03-25	52.6	9.5	5.2	265	118	2022-03-26	45.4	9.8	5.4	290	118	2022-03-25	47.1	9.3	6	216	118	2022-03-26	62	9.1	6.1	141	118	2022-03-20	47	8.7	4.7	236	118	2022-03-28	44.5	8.9	6.2	181	118	2022-03-21	45.7	8.5	5	180	118	2022-03-25
119	2022-03-24	61.4	9.7	5.3	129	119	2022-03-26	56	9	5.6	292	119	2022-03-27	33.3	8.7	4.2	271	119	2022-03-26	40.5	9	5.8	221	119	2022-03-27	58.9	9.8	5.7	134	119	2022-03-21	46	8.9	5.1	170	119	2022-03-29	47.1	9.1	6	199	119	2022-03-22	51.5	9.1	5.9	189	119	2022-03-26
120	2022-03-25	61.2	9.4	4.8	118	120	2022-03-27	59.8	9	6.3	247	120	2022-03-28	44.5	8.9	5.2	246	120	2022-03-27	47.7	8.9	6	189	120	2022-03-28	50	9.6	5.2	142	120	2022-03-22	47.2	8.6	5	187	120	2022-03-30	39.2	8.7	5.7	184	120	2022-03-23	51.3	9	5.3	156	120	2022-03-27
121	2022-03-26	59.5	9.3	4.6	138	121	2022-03-28	54.9	9.2	5.5	298	121	2022-03-29	44.4	8.8	4.7	244	121	2022-03-28	43.9	9.2	6.1	196	121	2022-03-29	59.1	9.3	6	150	121	2022-03-23	47.9	8.5	4.6	199	121	2022-03-31	36.7	8.7	6.1	183	121	2022-03-24	49.7	8.8	5	236	121	2022-03-28
122	2022-03-27	51.6	9.2	4.9	147	122	2022-03-29	54.9	9.3	5.9	288	122	2022-03-30	44.6	9.1	5.1	244	122	2022-03-29	47.8	8.9	5.8	208	122	2022-03-30	58	9.3	5.1	115	122	2022-03-24	46.3	10	5.2	165	122	2022-04-01	43.2	8.9	6.1	174	122	2022-03-25	47.9	8.7	5	163	122	2022-03-29
123	2022-03-28	63	9.1	5	135	123	2022-03-30	57.1	9.1	5.4	268	123	2022-03-31	46.5	8.9	5.1	228	123	2022-03-30	48.3	8.9	6	218	123	2022-03-31	55.1	9.3	5.4	129	123	2022-03-25	46.5	9	5	174	123	2022-04-02	40.4	9.1	6.6	190	123	2022-03-26	51.6	9.9	5	162	123	2022-03-30
124	2022-03-29	62.6	9.3	4.9	138	124	2022-03-31	57	8.7	5.4	249	124	2022-04-01	48.8	9.1	4.8	240	124	2022-03-31	48.3	8.4	6	195	124	2022-04-01	56.2	9.4	5.9	154	124	2022-03-26	45.1	10.2	4.8	179	124	2022-04-03	39.9	8.8	6.3	186	124	2022-03-27	42.9	12.5	6.2	184	124	2022-03-31
125	2022-03-30	64.6	9.9	5.8	127	125	2022-04-01	53.8	8.9	5.5	240	125	2022-04-02	46.6	8.8	4.7	226	125	2022-04-01	47.1	9.1	6	205	125	2022-04-02	53.7	9.7	6	148	125	2022-03-27	51.6	8.6	5.7	173	125	2022-04-04	41.2	8.9	6.1	193	125	2022-03-28	51.5	10.2	5.8	253	125	2022-04-01
126	2022-03-31	62.3	9.2	5.9	138	126	2022-04-02	55	9	6	242	126	2022-04-03	45.4	9.1	5.1	270	126	2022-04-02	46.8	8.9	5.8	250	126	2022-04-03	58.4	9.7	5.6	166	126	2022-03-28	48.4	8.7	4.8	170	126	2022-04-05	40.6	8.8	6	151	126	2022-03-29	54.1	8.7	5.7	254	126	2022-04-02
127	2022-04-01	64.7	9.5	5.4	126	127	2022-04-03	58.1	8.9	5.2	282	127	2022-04-04	44.6	8.9	5.3	241	127	2022-04-03	42.6	9.5	6.1	210	127	2022-04-04	57.1	10.4	5.6	134	127	2022-03-29	47.1	8.9	5	183	127	2022-04-06	12	8.5	5.4	159	127	2022-03-30	50.2	8.8	5.6	224	127	2022-04-03
128	2022-04-02	59.8	9.3	5	121	128	2022-04-04	56.2	8.9	5.3	260	128	2022-04-05	45.1	8.9	5.5	270	128	2022-04-04	47.6	8.9	6.5	213	128	2022-04-05	58.4	10.1	5.9	127	128	2022-03-30	46.9	9.3	4.9	164	128	2022-04-07	--	--	--	--	128	2022-03-31	59.8	9.4	6	227	128	2022-04-04
129	2022-04-03	60.5	9.6	4.6	139	129	2022-04-05	58.9	8.9	6.1	256	129	2022-04-06	47	9.1	4.9	234	129	2022-04-05	46.7	8.8	5.9	226	129	2022-04-06	60.2	9.8	5.7	163	129	2022-03-31	34.4	8.9	4.2	172	129	2022-04-08	--	--	--	--	129	2022-04-01	58.1	9.3	6.1	290	129	2022-04-05
130	2022-04-04	56.8	10.3	6.2	143	130	2022-04-06	56.6	9.3	5.7	233	130	2022-04-07	43.7	8.8	4.5	222	130	2022-04-06	50.6	8.7	6.5	240	130	2022-04-07	56.6	9.7	5.1	161	130	2022-04-01	36.7	8.8	4	178	130	2022-04-09	26.9	9.2	6	121	130	2022-04-02	54.3	8.8	6.3	240	130	2022-04-06
131	2022-04-05	62.4	9.4	5.2	135	131	2022-04-07	52.1	9.3	4.6	393	131	2022-04-08	43.7	8.9	4.3	233	131	2022-04-07	46.8	8.8	5.6	230	131	2022-04-08	58.3	9.7	5.4	156	131	2022-04-02	42.2	9	4.9	155	131	2022-04-10	24.2	8.6	5.8	121	131	2022-04-03	59.9	9.3	6.1	244	131	2022-04-07
132	2022-04-06	61.7	9.4	5	142	132	2022-04-08	48	9.2	4.9	718	132	2022-04-09	42.8	9.3	4.6	232	132	2022-04-08	47	9.2	6.2	244	132	2022-04-09	57	9.4	6.3	151	132	2022-04-03	44.2	9	4.5	172	132	2022-04-11	38.1	8.8	5.7	125	132	2022-04-04	60.1	10.3	5.8	231	132	2022-04-08
133	2022-04-07	51.5	9.2	5.6	144	133	2022-04-09	52.4	9.3	4.9	248	133	2022-04-10	45.3	9.1	4.7	203	133	2022-04-09	46.5	9.1	6.2	227	133	2022-04-10	55.7	9.8	5	126	133	2022-04-04	31.3	9.3	5.3	167	133	2022-04-12	40	8.8	5.8	120	133	2022-04-05	51.4	8.8	6.2	234	133	2022-04-09
134	2022-04-08	63.6	10.6	6	172	134	2022-04-10	52.9	9.5	4.6	301	134	2022-04-11	39.6	8.6	4.7	324	134	2022-04-10	48.8	9.1	5.5	207	134	2022-04-11	60.9	9.5	5.4	138	134	2022-04-05	47.4	9.2	4.7	164	134	2022-04-13	38.8	9	6.3	132	134	2022-04-06	53.9	9.1	5.9	234	134	2022-04-10
135	2022-04-09	64.3	11.8	5.9	148	135	2022-04-11	54.1	9.1	4.8	312	135	2022-04-12	40.6	8.8	4.7	219	135	2022-04-11	46.7	8.9	5.9	209	135	2022-04-12	62.4	9.2	5.3	115	135	2022-04-06	45	8.8	4.8	170	135	2022-04-14	37.4	8.8	6.3	119	135	2022-04-07	56.2	8.8	5.7	244	135	2022-04-11
136	2022-04-10	64.5	10.1	6	142	136	2022-04-12	52.4	8.8	5.3	264	136	2022-04-13	42.3	9	4.3	231	136	2022-04-12	48.7	9.2	5.7	240	136	2022-04-13	57.8	9.3	6	154	136	2022-04-07	44.7	8.7	4.9	165	136	2022-04-15	41.8	8.7	6	122	136	2022-04-08	58.9	9.3	6.1	263	136	2022-04-12
137	2022-04-11	61.9	9.3	5.6	131	137	2022-04-13	49.5	9.3	4.6	286	137	2022-04-14	43.4	9.8	4.5	215	137	2022-04-13	45.6	9	5.6	233	137	2022-04-14	61.7	9.5	5.6	142	137	2022-04-08	46.6	9.1	6	185	137	2022-04-16	38.8	8.6	6	138	137	2022-04-09	56.2	8.9	5.2	247	137	2022-04-13
138	2022-04-12	65	9.3	5.4	152	138	2022-04-14	53.4	9.1	6	260	138	2022-04-15	42.3	9.3	4.6	182	138	2022-04-14	51.1	8.9	6	197	138	2022-04-15	56.3	9.7	5	148	138	2022-04-09	44.1	8.7	4.4	175	138	2022-04-17	40.4	8.9	6.1	114	138	2022-04-10	53.7	9.1	5.6	239	138	2022-04-14
139	2022-04-13	60.4	9.3	5.4	165	139	2022-04-15	51.8	9.2	4.8	236	139	2022-04-16	45.4	9.1	4.2	243	139	2022-04-15	46	8.8	6	213	139	2022-04-16	55.7	9.1	5.2	152	139	2022-04-10	42.4	8.6	5	164	139	2022-04-18	40.5	8.7	6.2	142	139	2022-04-11	53.4	8.9	5.5	217	139	2022-04-15
140	2022-04-14	67.3	10.8	5.7	131	140	2022-04-16	52.7	9.3	5.5	266	140	2022-04-17	45.2	10.4	4.5	221	140	2022-04-16	37.6	9	6.3	233	140	2022-04-17	55.7	9.8	5.4	160	140	2022-04-11	44.4	10.1	3.9	161	140	2022-04-19	41.1	8.8	6.2	122	140	2022-04-12	52.1	8.8	5.6	199	140	2022-04-16
141	2022-04-15	63.7	9	6.1	136	141	2022-04-17	58	9	5.9	237	141	2022-04-18	41.5	8.9	4.7	221	141	2022-04-17	42.5	8.9	5.9	243	141	2022-04-18	55.6	10.3	5.6	179	141	2022-04-12	44.4	8.7	4	153	141	2022-04-20	44.5	9.5	6.2	159	141	2022-04-13	54.6	9	5.2	205	141	2022-04-17
142	2022-04-16	65.1	9	6	158	142	2022-04-18	53.8	8.9	5.3	215	142	2022-04-19	46.5	8.8	4.9	215	142	2022-04-18	39.8	9	5.7	212	142	2022-04-19	60.3	10.7	5.5	123	142	2022-04-13	44.1	8.9	4.2	141	142	2022-04-21	44.2	9	6.4	120	142	2022-04-14	57.9	9.2	5.7	215	142	2022-04-18
143	2022-04-17	64.7	9.2	6	144	143	2022-04-19	55.1	9	5.6	207	143	2022-04-20	42.1	9	5.1	220	143	2022-04-19	45.4	9.1	6.3	226	143	2022-04-20	52.4	9.2	5.4	159	143	2022-04-14	45.7	9	4.4	163	143	2022-04-22	41.7	8.9	6.1	132	143	2022-04-15	54.7	9.5	5.5	216	143	2022-04-19
144	2022-04-18	61.7	9.4	4.9	133	144	2022-04-20	54.8	8.9	5.1	212	144	2022-04-21	43.8	8.8	4.8	252	144	2022-04-20	30.3	8.8	5.7	171	144	2022-04-21	53.8	10.7	5.9	164	144	2022-04-15	43	9	4.3	162	144	2022-04-23	40.3	8.8	5.9	132	144	2022-04-16	54.3	9.2	5.6	228	144	2022-04-20
145	2022-04-19	58.2	9.1	4.6	150	145	2022-04-21	55.3	9.2	4.9	222	145	2022-04-22	43.5	9	4.8	198	145	2022-04-21	46.9	9.5	6	222	145	2022-04-22	55.1	9.4	5.1	164	145	2022-04-16	47.1	8.9	4.4	140	145	2022-04-24	41.3	8.8	5.8	116	145	2022-04-17	50.1	8.8	5.4	198	145	2022-04-21
146	2022-04-20	61.2	9.7	5	168	146	2022-04-22	55.7	9.2	5.2	223	146	2022-04-23	44.1	9	5	236	146	2022-04-22	44.4	9.3	6.2	217	146	2022-04-23	54.5	9.5	5.2	143	146	2022-04-17	47.4	8.8	4.3	153	146	2022-04-25	44.3	9.2	5.9	130	146	2022-04-18	50.8	9.1	5.5	220	146	2022-04-22
147	2022-04-21	61.9	9.6	5.2	143	147	2022-04-23	60.6	9.1	5	241	147	2022-04-24	43.5	9.1	5.4	251	147	2022-04-23	41.2	9.2	6.2	263	147	2022-04-24	56.7	9.6	5.3	141	147	2022-04-18	50.3	9.9	4.4	145	147	2022-04-26	39.8	9	6.1	134	147	2022-04-19	55.7	9.1	5.8	224	147	2022-04-23
148	2022-04-22	59.6	9.5	5.3	168	148	2022-04-24	58.2	9.2	5.4	227	148	2022-04-25	42	8.7	4.8	195	148	2022-04-24	44.4	9.1	6.3	261	148	2022-04-25	57.7	9.5	5.1	138	148	2022-04-19	44.5	8.5	4.6	167	148	2022-04-27	39	8.9	6.4	144	148	2022-04-20	54.5	9.2	6	209	148	2022-04-24
149	2022-04-23	58.9	9.6	4.9	144	149	2022-04-25	54.3	9.1	5.8	245	149	2022-04-26	37.4	8.6	4.3	239	149	2022-04-25	41.5	8.9	5.7	226	149	2022-04-26	54.9	9.7	5.1	122	149	2022-04-20	45.4	9.3	4.5	155	149	2022-04-28	42.2	8.8	6	105	149	2022-04-21	54.5	9.1	7.3	252	149	2022-04-25
150	2022-04-24	65.8	9.2	5.2	157	150	2022-04-26	55.4	9.1	5.5	268	150	2022-04-27	39.4	8.4	4.5	220	150	2022-04-26	44.4	8.7	5.7	239	150	2022-04-27	53	9.6	4.9	146	150	2022-04-21	46.8	8.3	4.7	176	150	2022-04-29	42.4	8.8	5.8	109	150	2022-04-22	51.9	9.3	5.7	222	150	2022-04-26
151	2022-04-25	64.1	10.7	6.1	244	151	2022-04-27	57	10.7	5.8	203	151	2022-04-28	33.1	8.2	4	198	151	2022-04-27	40.7	8.9	5.7	256	151	2022-04-28	55.1	9.3	5.1	120	151	2022-04-22	44.9	9.1	4.8	145	151	2022-04-30	42.2	9.1	6.2	114	151	2022-04-23	53.8	9.5	5.7	207	151	2022-04-27
152	2022-04-26	58.1	9.1	5.9	139	152	2022-04-28	53.2	10.2	4.2	216	152	2022-04-29	36.5	8.7	4.1	224	152	2022-04-28	38.6	8.6	5.8	230	152	2022-04-29	56.8	9.6	5	112	152	2022-04-23	48.4	9.2	4.9	155	152	2022-05-01	42	8.7	6.4	114	152	2022-04-24	54.7	9.4	5.3	240	152	2022-04-28
153	2022-04-27	56.5	9.3	5.2	143	153	2022-04-29	54.2	9	5.4	212	153	2022-04-30	37.9	8.7	4.8	242	153	2022-04-29	44.7	8.7	6.2	260	153	2022-04-30	57.7	9.4	5.7	152	153	2022-04-24	48.5	8.9	5.8	164	153	2022-05-02	41.4	8.6	6.2	132	153	2022-04-25	53.4	9.1	5.5	229	153	2022-04-29
154	2022-04-28	57.3	9.3	4.9	133	154	2022-04-30	51.7	9	4.9	206	154	2022-05-01	38.9	8.6	4.5	220	154	2022-04-30	42.1	8.8	6.2	179	154	2022-05-01	56.1	10.7	5.7	138	154	2022-04-25	46.2	8.9	4.6	137	154	2022-05-03	37.8	8.9	6	125	154	2022-04-26	53.2	8.8	5.7	264	154	2022-04-30
155	2022-04-29	57.8	9.5	6.1	132	155	2022-05-01	54.3	8.8	5.5	200	155	2022-05-02	39.8	9.1	4.9	218	155	2022-05-01	43.1	8.7	6.3	243	155	2022-05-02	53.4	9.3	5.5	157	155	2022-04-26	44.2	8.8	5.6	170	155	2022-05-04	43.1	8.8	7.1	130	155	2022-04-27	53.3	9.1	5.7	263	155	2022-05-01
156	2022-04-30	52.8	10.8	4.6	126	156	2022-05-02	53.3	9.1	5.9	211	156	2022-05-03	43.6	9.2	4.7	222	156	2022-05-02	42.7	9.1	5.1	305	156	2022-05-03	54.9	9.1	5.3	190	156	2022-04-27	47.7	8.6	4.9	167	156	2022-05-05	44.1	8.8	5.9	118	156	2022-04-28	50.8	9	5.2	224	156	2022-05-02
157	2022-05-01	60.8	9.8	6.4	145	157	2022-05-03	52.2	9.1	4.4	200	157	2022-05-04	45.3	9	6	245	157	2022-05-03	45.8	8.8	5.6	239	157	2022-05-04	56	9.5	5.8	146	157	2022-04-28	43.3	8.9	5.2	168	157	2022-05-06	39.2	9.1	5.8	113	157	2022-04-29	50.7	10.4	5.4	203	157	2022-05-03
158	2022-05-02	57.8	9.6	5.6	129	158	2022-05-04	53.9	9	5.3	296	158	2022-05-05	44.2	9.1	5	246	158	2022-05-04	46.2	8.9	6.1	264	158	2022-05-05	53.2	9.2	5.3	140	158	2022-04-29	45.5	9.1	5.5	185	158	2022-05-07	40.7	8.6	6.1	110	158	2022-04-30	51.3	8.9	6.3	212	158	2022-05-04
159	2022-05-03	61.5	10.1	4.8	141	159	2022-05-05	58.3	9.4	5.7	266	159	2022-05-06	39.4	8.6	5.2	238	159	2022-05-05	44.8	9.4	6.3	259	159	2022-05-06	51.2	9.7	5.4	137	159	2022-04-30	47.3	10.3	4.9	200	159	2022-05-08	38.6	8.9	5.7	125	159	2022-05-01	52.8	9.1	5.3	211	159	2022-05-05
160	2022-05-04	61.6	10.1	5.4	165	160	2022-05-06	48.5	9.2	5.4	271	160	2022-05-07	41.9	9.2	5	239	160	2022-05-06	44.9	9.4	6.3	196	160	2022-05-07	55.1	9.5	5.1	128	160	2022-05-01	46.3	9.3	4.4	186	160	2022-05-09	41.2	8.7	6.2	140	160	2022-05-02	53.2	9.1	5.5	241	160	2022-05-06
161	2022-05-05	61.5	9.5	5.6	165	161	2022-05-07	47.7	9.1	4.9	286	161	2022-05-08	42.3	9	4.6	209	161	2022-05-07	43.4	8.9	4.9	251	161	2022-05-08	53.3	9.2	5	135	161	2022-05-02	46.2	9.3	4.7	174	161	2022-05-10	40.9	8.9	6	124	161	2022-05-03	51.6	8.9	5.8	200	161	2022-05-07
162	2022-05-06	58	9.4	5.2	151	162	2022-05-08	47.7	8.8	4.8	271	162	2022-05-09	44	8.8	4.9	217	162	2022-05-08	43.3	8.6	5.6	239	162	2022-05-09	53.1	9.5	5	138	162	2022-05-03	44.2	9.3	5.2	146	162	2022-05-11	37.5	8.6	6	134	162	2022-05-04	57.2	10.2	6.5	274	162	2022-05-08
163	2022-05-07	61.1	9.5	5.4	149	163	2022-05-09	53.5	9.3	4.7	256	163	2022-05-10	46.9	10.2	4.9	222	163	2022-05-09	45.2	8.9	5.4	228	163	2022-05-10	54.2	9.5	5.1	136	163	2022-05-04	45.1	9	4.8	173	163	2022-05-12	37.2	8.7	6.1	102	163	2022-05-05	52.1	9.2	5.4	224	163	2022-05-09
164	2022-05-08	60.7	9.7	5.8	145	164	2022-05-10	47.8	9.2	4.2	255	164	2022-05-11	43.9	8.8	5	224	164	2022-05-10	43.8	9	5.6	217	164	2022-05-11	54.8	9.5	5.3	136	164	2022-05-05	45.7	10.1	6.1	183	164	2022-05-13	35.7	8.6	5.8	123	164	2022-05-06	52.9	9.1	5.5	213	164	2022-05-10
165	2022-05-09	60.2	9.1	5.9	146	165	2022-05-11	53.5	9.4	4.4	251	165	2022-05-12	43.5	8.9	4.3	235	165	2022-05-11	43.8	9	6.3	270	165	2022-05-12	54	9.5	5.3	155	165	2022-05-06	47	9.3	4.8	168	165	2022-05-14	35.5	8.8	7.3	111	165	2022-05-07	48.9	8.9	5.8	230	165	2022-05-11
166	2022-05-10	60.9	9.7	5.6	156	166	2022-05-12	47.3	9.1	4.8	308	166	2022-05-13	43.1	8.8	4.6	215	166	2022-05-12	35.7	9.2	5.6	246	166	2022-05-13	51.5	9.2	5.1	162	166	2022-05-07	48.6	9.5	4.7	155	166	2022-05-15	34.5	8.6	5.1	119	166	2022-05-08	50.5	9	5.4	216	166	2022-05-12
167	2022-05-11	61.1	10.3	5.9	146	167	2022-05-13	50.4	9	5	264	167	2022-05-14	40.8	8.5	4.8	215	167	2022-05-13	46.2	8.8	6.1	236	167	2022-05-14	47.1	9.2	4.8	156	167	2022-05-08	42.8	9.2	5	157	167	2022-05-16	35.3	8.8	6.1	141	167	2022-05-09	49.6	9	5	201	167	2022-05-13
168	2022-05-12	49.8	9.6	5.3	127	168	2022-05-14	51.8	9	4.8	312	168	2022-05-15	44.7	8.9	4.5	224	168	2022-05-14	44	8.9	5.4	187	168	2022-05-15	50.5	9.3	4.6	142	168	2022-05-09	44.6	8.8	4.3	167	168	2022-05-17	36.9	8.8	5.9	121	168	2022-05-10	47.3	8.5	4.9	233	168	2022-05-14
169	2022-05-13	45.7	9.2	4.5	156	169	2022-05-15	53.9	9.1	4.5	271	169	2022-05-16	45.7	9.6	4.8	241	169	2022-05-15	42.6	8.8	6.3	215	169	2022-05-16	50	9.3	4.5	133	169	2022-05-10	42.6	9.8	4.4	167	169	2022-05-18	39	8.9	5.9	109	169	2022-05-11	52.5	9.9	5.6	227	169	2022-05-15
170	2022-05-14	51.9	10.6	4.1	161	170	2022-05-16	50.6	9.1	5.6	252	170	2022-05-17	38.3	8.9	4.9	231	170	2022-05-16	41.8	11.2	6.2	222	170	2022-05-17	53.1	9.4	5.6	128	170	2022-05-11	45.6	9.6	5.8	165	170	2022-05-19	40	9	5.3	120	170	2022-05-12	48.8	8.9	5.3	209	170	2022-05-16
171	2022-05-15	51.8	9.7	4.7	136	171	2022-05-17	41.5	10.9	5.3	223	171	2022-05-18	40.4	8.8	4.6	231	171	2022-05-17	43.3	9	5.9	302	171	2022-05-18	50.5	9.2	4.4	130	171	2022-05-12	46.3	8.9	4.4	159	171	2022-05-20	39.6	9.1	5.7	119	171	2022-05-13	53.7	8.8	5.5	216	171	2022-05-17
172	2022-05-16	55.1	10	5.2	167	172	2022-05-18	35.5	9.2	4.6	209	172	2022-05-19	41.9	8.7	4.5	273	172	2022-05-18	41	9	5.4	250	172	2022-05-19	53.1	9.6	5.7	174	172	2022-05-13	44.3	9.2	4.7	167	172	2022-05-21	38.1	9.1	5.8	119	172	2022-05-14	51.5	9.1	5.8	258	172	2022-05-18
173	2022-05-17	50.5	10	5.3	160	173	2022-05-19	52.2	9.4	5.4	257	173	2022-05-20	41.8	8.9	4.6	254	173	2022-05-19	45.4	9.3	5.4	194	173	2022-05-20	46.6	9.5	5.4	200	173	2022-05-14	46.3	9.1	4.5	173	173	2022-05-22	43.3	9	6	131	173	2022-05-15	51.8	9.5	5.5	216	173	2022-05-19
174	2022-05-18	59.7	9.5	5.4	158	174	2022-05-20	56.2	9.1	5.4	287	174	2022-05-21	37.8	8.8	4.5	246	174	2022-05-20	40	9.2	5.6	209	174	2022-05-21	51.4	9.2	5.4	164	174	2022-05-15	42.7	9.4	4.8	155	174	2022-05-23	29.5	9.1	6.7	125	174	2022-05-16	55.1	9.1	6	245	174	2022-05-20
175	2022-05-19	61.6	9.9	5.9	155	175	2022-05-21	54	9.3	5.6	288	175	2022-05-22	40.6	8.7	4	240	175	2022-05-21	39.2	9.1	5.8	219	175	2022-05-22	52.6	9.2	5.4	151	175	2022-05-16	45.1	9.3	4.4	175	175	2022-05-24	33.9	9	5.8	143	175	2022-05-17	60.1	9.3	6.3	265	175	2022-05-21
176	2022-05-20	57.3	9.6	5.5	166	176	2022-05-22	49.4	8.8	4.6	289	176	2022-05-23	38.5	8.7	4.5	243	176	2022-05-22	39	9.2	5.7	226	176	2022-05-23	51.8	9.2	5.7	133	176	2022-05-17	44.1	9.2	4.8	164	176	2022-05-25	35.7	8.7	5.8	112	176	2022-05-18	49.1	8.8	5.4	222	176	2022-05-22
177	2022-05-21	56.5	9.8	4.9	158	177	2022-05-23	37.6	8.9	4.5	239	177	2022-05-24	40.7	8.7	4.4	230	177	2022-05-23	34.8	9.2	6	186	177	2022-05-24	51.9	9.4	5	163	177	2022-05-18	44.5	9.6	5.2	182	177	2022-05-26	36.7	8.9	5.6	130	177	2022-05-19	53	9.2	5.3	255	177	2022-05-23
178	2022-05-22	54.2	9.5	4.5	134	178	2022-05-24	51.2	9	4.7	283	178	2022-05-25	36.7	8.7	5	216	178	2022-05-24	42.1	9.5	6	246	178	2022-05-25	52.3	9.3	5.1	144	178	2022-05-19	46.3	9.1	4.8	187	178	2022-05-27	38.7	8.9	5.9	112	178	2022-05-20	52.1	9.4	5.7	207	178	2022-05-24
179	2022-05-23	41.7	10.1	5.4	139	179	2022-05-25	48.8	9.1	4.4	243	179	2022-05-26	38.6	8.8	4.5	202	179	2022-05-25	38.6	9	6	167	179	2022-05-26	46.7	12.9	5.4	146	179	2022-05-20	45.1	9.1	4.5	152	179	2022-05-28	39.9	8.9	6.1	114	179	2022-05-21	49.1	9.4	5.7	230	179	2022-05-25
180	2022-05-24	58.9	9.6	6.1	188	180	2022-05-26	53.3	9.2	4.7	256	180	2022-05-27	39.6	9	4.1	227	180	2022-05-26	37.9	9.2	5.6	235	180	2022-05-27	51.4	9.3	5.2	165	180	2022-05-21	46.6	8.9	5.7	173	180	2022-05-29	38.2	8.9	5.8	141	180	2022-05-22	50	9.2	5.6	213	180	2022-05-26
181	2022-05-25	55.1	9.5	5.6	140	181	2022-05-27	51.6	8.8	4.4	291	181	2022-05-28	40.4	9	4.5	211	181	2022-05-27	37.3	9.2	5.8	194	181	2022-05-28	53.4	9.4	4.9	154	181	2022-05-22	45.9	8.8	5	148	181	2022-05-30	38.9	8.9	6.2	137	181	2022-05-23	39.5	10.3	5.4	235	181	2022-05-27
182	2022-05-26	58.7	9.3	4.3	141	182	2022-05-28	53.9	9.3	5	268	182	2022-05-29	40.8	8.9	4.7	242	182	2022-05-28	42.1	9.3	5.8	255	182	2022-05-29	53.2	10.3	4.7	157	182	2022-05-23	32	9.2	5.7	162	182	2022-05-31	26.8	9	6.1	169	182	2022-05-24	50.2	9.3	4.9	208	182	2022-05-28
183	2022-05-27	45.3	11.3	3.9	145	183	2022-05-29	53.9	9.5	4.8	250	183	2022-05-30	41.7	8.8	4.6	197	183	2022-05-29	41.5	9.6	5.7	239	183	2022-05-30	51.2	9.4	4.7	135	183	2022-05-24	44.4	9.2	5.2	157	183	2022-06-01	40.3	9.1	5.3	135	183	2022-05-25	52.6	9.1	5.2	207	183	2022-05-29
184	2022-05-28	54.5	10.2	4.6	156	184	2022-05-30	50.2	9.1	4	249	184	2022-05-31	45.3	10	4.4	224	184	2022-05-30	35.2	8.9	6.5	226	184	2022-05-31	51.6	9.3	5.1	134	184	2022-05-25	41	9.2	4.3	174	184	2022-06-02	37.1	9.5	6.5	127	184	2022-05-26	52.3	9.4	5.4	196	184	2022-05-30
185	2022-05-29	57.8	9.8	5.3	177	185	2022-05-31	57.3	9.2	4.6	238	185	2022-06-01	45.8	8.6	4.8	199	185	2022-05-31	41.3	9.3	6.1	242	185	2022-06-01	55.9	8.9	4.8	148	185	2022-05-26	37.9	10.5	4.1	164	185	2022-06-03	40.5	9.3	6.3	133	185	2022-05-27	50.6	8.9	4.2	215	185	2022-05-31
186	2022-05-30	54.6	11.1	5.8	159	186	2022-06-01	52.6	8.9	5.1	251	186	2022-06-02	41.9	9.1	4.8	258	186	2022-06-01	40.3	9.3	5.4	184	186	2022-06-02	55.8	10.5	5.1	139	186	2022-05-27	44	9.5	4.7	141	186	2022-06-04	38.1	8.7	5.2	105	186	2022-05-28	52.2	9.4	5.5	233	186	2022-06-01
187	2022-05-31	54.4	10.1	5.1	169	187	2022-06-02	52.4	8.8	5.5	260	187	2022-06-03	42.7	8.8	4.4	267	187	2022-06-02	41.8	9.3	5.4	225	187	2022-06-03	35.3	9.5	4.5	150	187	2022-05-28	42.5	9.6	4.6	166	187	2022-06-05	37.1	8.6	5.8	138	187	2022-05-29	48.4	10.2	4.9	222	187	2022-06-02
188	2022-06-01	59.9	9.9	5	172	188	2022-06-03	54.3	9.1	4.2	291	188	2022-06-04	40.5	8.9	5.4	221	188	2022-06-03	42.1	9.3	6	203	188	2022-06-04	54	9.4	4.9	159	188	2022-05-29	43.4	9.8	4.5	172	188	2022-06-06	41.7	9.2	5.8	145	188	2022-05-30	51.4	8.9	5.5	214	188	2022-06-03
189	2022-06-02	59.2	10.3	5.2	159	189	2022-06-04	49.1	9	4.4	246	189	2022-06-05	43.8	9.7	4.7	216	189	2022-06-04	39.5	9.2	4.8	212	189	2022-06-05	55.5	9.2	5.2	123	189	2022-05-30	39.2	9.1	4.9	151	189	2022-06-07	35.8	9.2	5.8	127	189	2022-05-31	46.9	8.8	5	226	189	2022-06-04
190	2022-06-03	60.9	10.8	4.5	160	190	2022-06-05	45.8	9.1	4.8	261	190	2022-06-06	42.7	9.2	4.2	243	190	2022-06-05	42.2	9.4	6.2	201	190	2022-06-06	53.1	9.3	5.1	132	190	2022-05-31	39.3	11	4.7	186	190	2022-06-08	37.6	9.2	5.8	144	190	2022-06-01	52.5	8.8	5.3	242	190	2022-06-05
191	2022-06-04	59	9.7	4.7	148	191	2022-06-06	57.7	9.1	4.1	256	191	2022-06-07	41.6	8.7	4.3	216	191	2022-06-06	41.4	9.3	5	202	191	2022-06-07	53.7	9.3	5.2	124	191	2022-06-01	43.3	9.3	4.2	174	191	2022-06-09	40.4	9.3	5.2	132	191	2022-06-02	56.9	10.1	5.1	235	191	2022-06-06
192	2022-06-05	59	9.7	4.5	148	192	2022-06-07	51.5	9.2	4.4	263	192	2022-06-08	42.5	9.1	4.9	227	192	2022-06-07	39.1	9.2	4.9	180	192	2022-06-08	51.5	9.2	5.1	131	192	2022-06-02	40.6	9.3	4.3	186	192	2022-06-10	35.3	8.7	6	123	192	2022-06-03	52	8.9	6.1	229	192	2022-06-07
193	2022-06-06	60.3	9.5	5.4	161	193	2022-06-08	50.4	9.2	3.9	263	193	2022-06-09	42.7	8.8	4.8	191	193	2022-06-08	35.7	9.3	4.8	218	193	2022-06-09	52.5	9.2	5.1	163	193	2022-06-03	41.7	8.9	4.1	196	193	2022-06-11	38.2	9	5.9	138	193	2022-06-04	50.6	8.6	5.1	226	193	2022-06-08
194	2022-06-07	58.1	10.7	5.1	170	194	2022-06-09	51.2	9.1	5	264	194	2022-06-10	43.4	8.9	4.3	243	194	2022-06-09	41.6	9.5	5.6	218	194	2022-06-10	50	9.6	4.4	129	194	2022-06-04	42.3	9.2	3.8	146	194	2022-06-12	38.8	9.1	5.6	115	194	2022-06-05	50.1	9	6	211	194	2022-06-09
195	2022-06-08	60.3	10	4.4	164	195	2022-06-10	54.8	9.2	5.6	273	195	2022-06-11	43.5	9.1	4.2	204	195	2022-06-10	38.8	9.2	4.9	211	195	2022-06-11	50.8	9.5	4.9	121	195	2022-06-05	44.1	9.3	4.6	163	195	2022-06-13	37.2	8.8	6	128	195	2022-06-06	53.3	9.5	5.6	264	195	2022-06-10
196	2022-06-09	59.9	9.2	4.8	154	196	2022-06-11	51	9.3	5.1	252	196	2022-06-12	41.9	9.8	4.4	214	196	2022-06-11	38.8	9.2	4.7	245	196	2022-06-12	51	9.4	4.6	134	196	2022-06-06	43.1	9.4	4.7	175	196	2022-06-14	39	9.4	6.1	137	196	2022-06-07	49.2	9.2	4.6	220	196	2022-06-11
197	2022-06-10	65.2	9.6	6.1	151	197	2022-06-12	50.1	9.1	4.7	253	197	2022-06-13	43.7	9.2	4.7	212	197	2022-06-12	41.1	9.5	6.2	226	197	2022-06-13	58	9.4	5.9	156	197	2022-06-07	40.1	9.3	3.8	145	197	2022-06-15	39.9	9	6.2	138	197	2022-06-08	49.2	8.9	4.4	232	197	2022-06-12
198	2022-06-11	53.8	9.7	5.8	148	198	2022-06-13	34.1	9.4	4.4	224	198	2022-06-14	43.6	8.8	4.7	205	198	2022-06-13	35.4	9.5	6	279	198	2022-06-14	51.5	9.4	5.3	144	198	2022-06-08	44.1	10.3	5	156	198	2022-06-16	37.3	8.8	5.8	117	198	2022-06-09	53.9	8.9	5.6	214	198	2022-06-13
199	2022-06-12	61.6	9.9	5.4	153	199	2022-06-14	51.8	10.5	4.4	249	199	2022-06-15	42.8	9.1	4.7	205	199	2022-06-14	34.7	10	5.5	259	199	2022-06-15	32.3	9.4	6.2	164	199	2022-06-09	42.4	10.3	4.2	162	199	2022-06-17	38.6	8.9	5.8	113	199	2022-06-10	39.2	9	5.3	258	199	2022-06-14
200	2022-06-13	59.4	9.5	5	163	200	2022-06-15	47.2	9.4	5.2	265	200	2022-06-16	43.5	8.9	4.7	204	200	2022-06-15	38.1	9.2	5.3	217	200	2022-06-16	47.9	9.6	4.3	139	200	2022-06-10	40.9	10.6	3.9	170	200	2022-06-18	38.4	9.4	6	110	200	2022-06-11	49.5	9.2	5.7	231	200	2022-06-15
201	2022-06-14	60.2	9.6	5.5	158	201	2022-06-16	46.6	9.3	4	229	201	2022-06-17	42.7	8.8	5.9	223	201	2022-06-16	33.6	10.1	4.7	202	201	2022-06-17	46.9	8.9	5.1	145	201	2022-06-11	42.6	9.3	4.7	162	201	2022-06-19	38.4	8.8	5.8	106	201	2022-06-12	49.1	9.1	4.8	216	201	2022-06-16
202	2022-06-15	59	9.5	5.1	144	202	2022-06-17	46.9	9.4	4.8	276	202	2022-06-18	44.9	9.1	4.5	207	202	2022-06-17	28	9.6	5.2	169	202	2022-06-18	52.1	9.6	5.2	139	202	2022-06-12	39.7	9.5	4.3	156	202	2022-06-20	34.5	9.3	6	123	202	2022-06-13	53.6	9.2	5.9	235	202	2022-06-17
203	2022-06-16	55.1	9.5	4.9	136	203	2022-06-18	47.5	9.2	4	265	203	2022-06-19	38.5	9.1	4.4	216	203	2022-06-18	39.9	9.5	5.1	222	203	2022-06-19	51.5	9.2	4.8	148	203	2022-06-13	39.4	9.3	4.4	160	203	2022-06-21	39.2	9.2	6.1	106	203	2022-06-14	50.4	9.1	6.2	191	203	2022-06-18
204	2022-06-17	57	9.6	4.5	153	204	2022-06-19	45.5	9.2	4.7	284	204	2022-06-20	44.1	8.9	4.4	226	204	2022-06-19	41.4	11.1	5.6	194	204	2022-06-20	52.1	9.5	4.8	131	204	2022-06-14	44.2	9.4	4.5	145	204	2022-06-22	36	9.8	5.5	111	204	2022-06-15	50.5	9	5.4	218	204	2022-06-19
205	2022-06-18	57.6	10	4.5	142	205	2022-06-20	51	9.4	4	272	205	2022-06-21	43.3	9.2	4.7	213	205	2022-06-20	35.2	9.8	4.7	208	205	2022-06-21	52.9	9.5	5.2	148	205	2022-06-15	28.4	9.4	7	169	205	2022-06-23	36.4	9.1	6.2	121	205	2022-06-16	55.1	9.2	5.6	212	205	2022-06-20
206	2022-06-19	56.1	10.1	4.6	162	206	2022-06-21	49.6	9.4	4.3	292	206	2022-06-22	44.6	8.9	4.5	206	206	2022-06-21	39.8	9.5	5.4	239	206	2022-06-22	53.3	9.2	4.4	129	206	2022-06-16	41.3	9.3	4	159	206	2022-06-24	39.5	9.4	5.8	117	206	2022-06-17	51.6	9.4	5.9	238	206	2022-06-21
207	2022-06-20	59.2	11.4	4.4	143	207	2022-06-22	53.6	9.5	5	300	207	2022-06-23	46.8	8.9	6.2	239	207	2022-06-22	37.3	9.3	4.9	180	207	2022-06-23	53	9.3	4.7	117	207	2022-06-17	39.8	9.3	4.5	160	207	2022-06-25	39.5	9.2	5.7	112	207	2022-06-18	52.6	9.9	5.3	229	207	2022-06-22
208	2022-06-21	62.5	9.7	5.7	158	208	2022-06-23	46.2	9.4	4.3	303	208	2022-06-24	41.4	9	4.6	222	208	2022-06-23	35.9	9.3	5.4	229	208	2022-06-24	50.4	9.4	4.9	152	208	2022-06-18	41	9.4	4	162	208	2022-06-26	38.4	9.3	5.6	129	208	2022-06-19	50.9	9.2	5.4	226	208	2022-06-23
209	2022-06-22	59	9.8	4.2	135	209	2022-06-24	49.9	9.3	4	235	209	2022-06-25	43.5	9	4.9	228	209	2022-06-24	32.5	9.5	5.3	260	209	2022-06-25	41.1	9.8	4.4	157	209	2022-06-19	42.2	9.3	4.1	180	209	2022-06-27	34.6	8.9	5.7	128	209	2022-06-20	53.5	9	5.2	226	209	2022-06-24
210	2022-06-23	57.4	10.4	4.6	147	210	2022-06-25	51.2	9.5	4.3	293	210	2022-06-26	39.9	8.9	4.4	193	210	2022-06-25	36.8	10	5.6	232	210	2022-06-26	54.2	9.4	6.1	138	210	2022-06-20	43.3	9.6	4.5	150	210	2022-06-28	35.2	8.9	6.5	114	210	2022-06-21	50.5	9.6	5.6	222	210	2022-06-25
211	2022-06-24	56.1	9.7	4.5	170	211	2022-06-26	50.1	9.3	4.2	322	211	2022-06-27	40.7	8.8	3.8	228	211	2022-06-26	36	9.8	5.4	219	211	2022-06-27	52.9	10.4	5.2	113	211	2022-06-21	43.9	9.5	4.9	155	211	2022-06-29	37.4	8.9	6.1	210	211	2022-06-22	49.9	9.1	4.8	194	211	2022-06-26
212	2022-06-25	58.5	9.3	4.2	172	212	2022-06-27	45.5	9.2	3.8	220	212	2022-06-28	41.1	8.9	4.4	230	212	2022-06-27	33.1	9.3	4.8	186	212	2022-06-28	52.9	9.6	4.9	131	212	2022-06-22	44.2	9.7	4.1	160	212	2022-06-30	33.3	9.5	5.5	200	212	2022-06-23	51.1	9.2	4.6	244	212	2022-06-27
213	2022-06-26	63	9.6	5.7	147	213	2022-06-28	52.4	9.1	6.1	272	213	2022-06-29	45.1	9.1	4.7	229	213	2022-06-28	33.3	9.5	4.8	221	213	2022-06-29	47.5	9.3	4.7	124	213	2022-06-23	42.8	9.4	4	155	213	2022-07-01	41.9	9.3	6.1	212	213	2022-06-24	52.2	9.3	5.7	197	213	2022-06-28
214	2022-06-27	61.9	9.6	4.5	158	214	2022-06-29	48.5	9.3	4.5	278	214	2022-06-30	45.1	9.2	4.9	206	214	2022-06-29	35.7	9.8	5.8	228	214	2022-06-30	48.4	9.5	5.3	123	214	2022-06-24	41.4	9.7	4.2	169	214	2022-07-02	36.8	9.6	6.2	208	214	2022-06-25	53.5	9.4	5.4	211	214	2022-06-29
215	2022-06-28	54.4	9.6	4.9	165	215	2022-06-30	55.2	9.2	4.3	261	215	2022-07-01	40.5	9.8	4.5	235	215	2022-06-30	24.7	9.8	4.9	209	215	2022-07-01	52.2	9.5	4.9	149	215	2022-06-25	45.1	10.4	4.4	168	215	2022-07-03	39.5	9.5	5.8	220	215	2022-06-26	46.7	9	4.8	189	215	2022-06-30
216	2022-06-29	59.6	9.7	5.2	128	216	2022-07-01	50.1	9.5	4.5	281	216	2022-07-02	43.3	8.9	4.6	200	216	2022-07-01	31.9	9.5	5.3	246	216	2022-07-02	51.6	10.1	4.9	123	216	2022-06-26	41.5	9.4	3.9	145	216	2022-07-04	36.9	8.9	5.8	208	216	2022-06-27	51.2	9.2	4.4	172	216	2022-07-01
217	2022-06-30	60.4	10.1	5.5	176	217	2022-07-02	51.4	9.1	4.3	246	217	2022-07-03	47.3	10.3	4.6	237	217	2022-07-02	25.7	8.5	5	194	217	2022-07-03	39.5	9.7	7.1	122	217	2022-06-27	42.8	9.4	3.5	167	217	2022-07-05	41.3	9.1	5.4	188	217	2022-06-28	55.9	8.9	5.9	192	217	2022-07-02
218	2022-07-01	58	10.3	4.5	172	218	2022-07-03	47.6	9.3	4.9	275	218	2022-07-04	44.9	9.5	5.6	240	218	2022-07-03	35.4	11.7	6	242	218	2022-07-04	51.4	9.4	5.7	129	218	2022-06-28	43.5	11.4	4.8	154	218	2022-07-06	39.7	9.5	5.6	172	218	2022-06-29	51.1	9	5.7	190	218	2022-07-03
219	2022-07-02	63.3	9.3	5.9	137	219	2022-07-04	33.9	10.5	4.1	224	219	2022-07-05	43.1	9.1	4.1	206	219	2022-07-04	23.2	11.3	5.6	216	219	2022-07-05	50.3	9.7	4.4	126	219	2022-06-29	40	9.7	5.3	179	219	2022-07-07	38.2	9.2	5.9	203	219	2022-06-30	54.6	9.2	5.3	172	219	2022-07-04
220	2022-07-03	60.3	10	5.9	175	220	2022-07-05	48.8	9.2	3.5	290	220	2022-07-06	46.4	10.2	4.4	222	220	2022-07-05	19.5	9.5	4.1	206	220	2022-07-06	52.8	9.6	5.1	113	220	2022-06-30	42.9	10	4.3	153	220	2022-07-08	26	9.2	6.2	215	220	2022-07-01	56.2	10.4	4.5	191	220	2022-07-05
221	2022-07-04	57	9.9	5.4	157	221	2022-07-06	47.8	9.2	5.5	243	221	2022-07-07	40.7	9.2	4.3	254	221	2022-07-06	34.7	9.8	5	211	221	2022-07-07	48.5	9.7	5	133	221	2022-07-01	41.7	9.8	4.4	164	221	2022-07-09	37.9	9.2	5.9	200	221	2022-07-02	44.5	9.2	4.7	168	221	2022-07-06
222	2022-07-05	53.7	10.8	4.2	159	222	2022-07-07	43.4	9.3	3.8	264	222	2022-07-08	43	9.1	4.7	240	222	2022-07-07	33.9	10.2	5.2	254	222	2022-07-08	50.5	9.4	5	145	222	2022-07-02	41	9.8	4.8	156	222	2022-07-10	32.4	10.2	5.4	189	222	2022-07-03	47.1	9.1	5.2	176	222	2022-07-07
223	2022-07-06	56.5	9.6	5	148	223	2022-07-08	46.2	10.8	4.7	211	223	2022-07-09	41.2	9	4.3	251	223	2022-07-08	34.1	10.1	5	249	223	2022-07-09	50.4	9.2	4.9	121	223	2022-07-03	41.6	9.6	4.8	151	223	2022-07-11	36.4	10.6	5.8	174	223	2022-07-04	46.2	9.3	5.2	199	223	2022-07-08
224	2022-07-07	60.6	9.5	6	167	224	2022-07-09	52.2	9.4	4	271	224	2022-07-10	43.7	8.9	4.5	193	224	2022-07-09	30.8	10.1	5.3	222	224	2022-07-10	31.9	9.5	6.1	128	224	2022-07-04	38.1	9.8	3.6	166	224	2022-07-12	40.3	9.2	6.4	219	224	2022-07-05	50.8	10.8	6.2	166	224	2022-07-09
225	2022-07-08	52.7	10	4.1	176	225	2022-07-10	43.5	9.6	3.4	242	225	2022-07-11	37	9.1	4.5	219	225	2022-07-10	37.5	10.2	6	198	225	2022-07-11	47.8	9.4	4.4	131	225	2022-07-05	40	10.4	4	163	225	2022-07-13	33.5	9.4	5.1	179	225	2022-07-06	48.6	9.2	4.5	184	225	2022-07-10
226	2022-07-09	55.5	10.9	3.9	190	226	2022-07-11	48.9	9.4	3.9	250	226	2022-07-12	44.8	9.1	4.3	216	226	2022-07-11	26.1	9.8	4.1	193	226	2022-07-12	49.2	9.3	4.5	111	226	2022-07-06	41.8	9.8	5.2	145	226	2022-07-14	32.2	9.4	4.7	198	226	2022-07-07	48.6	8.9	5.7	183	226	2022-07-11
227	2022-07-10	57.8	9.8	6	157	227	2022-07-12	48.1	9.6	4.4	257	227	2022-07-13	42.9	9.1	4.9	220	227	2022-07-12	33.7	11.1	4.8	183	227	2022-07-13	48.7	9.3	4.6	114	227	2022-07-07	36.8	10.1	4.2	169	227	2022-07-15	29.2	8.9	4.9	193	227	2022-07-08	35.9	9.5	5.6	203	227	2022-07-12
228	2022-07-11	57.6	10.2	5.9	145	228	2022-07-13	51.8	9.4	6.5	260	228	2022-07-14	41.5	8.9	4.3	210	228	2022-07-13	30	9.9	5.1	252	228	2022-07-14	49.8	9.7	5	133	228	2022-07-08	36	10.1	4.5	156	228	2022-07-16	33.6	9.1	5.3	187	228	2022-07-09	50	9.5	5.2	168	228	2022-07-13
229	2022-07-12	58.8	9.5	5.1	173	229	2022-07-14	49.7	9.7	6	266	229	2022-07-15	40.2	8.9	4.4	223	229	2022-07-14	37.6	9.7	4.9	231	229	2022-07-15	54.8	9.3	5.7	148	229	2022-07-09	39.3	10	3.7	153	229	2022-07-17	34.6	9.2	4.8	236	229	2022-07-10	48.6	9.3	4.9	167	229	2022-07-14
230	2022-07-13	53.8	9.4	4.4	191	230	2022-07-15	45.7	9.6	4.8	270	230	2022-07-16	39.8	8.9	5.2	177	230	2022-07-15	33.4	10.1	4.4	219	230	2022-07-16	54.6	9.4	5.7	113	230	2022-07-10	37.3	9.7	3.6	154	230	2022-07-18	38.1	9.1	5.3	191	230	2022-07-11	49.1	9	5.5	198	230	2022-07-15
231	2022-07-14	52	9.6	3.9	191	231	2022-07-16	44.6	9.6	4.4	320	231	2022-07-17	39.6	8.9	4.3	235	231	2022-07-16	32.2	9.9	5.9	227	231	2022-07-17	48.3	9.5	4.5	95	231	2022-07-11	38	9.6	4.2	145	231	2022-07-19	35.1	9.3	5.8	184	231	2022-07-12	49.2	9.2	5.2	205	231	2022-07-16
232	2022-07-15	58	10.9	4.5	165	232	2022-07-17	46.6	9.3	5.4	291	232	2022-07-18	38.8	9	4.4	194	232	2022-07-17	33.7	10.1	5.5	251	232	2022-07-18	49.6	9.3	4.6	116	232	2022-07-12	35	9.8	3.3	131	232	2022-07-20	33.9	8.9	5.7	204	232	2022-07-13	47.3	9.5	4.8	189	232	2022-07-17
233	2022-07-16	52.5	9.5	5.8	149	233	2022-07-18	47.9	9.5	4.1	271	233	2022-07-19	34.5	8.9	3.9	177	233	2022-07-18	35.1	9.9	6.2	207	233	2022-07-19	49	9.3	4.7	109	233	2022-07-13	34.3	9.5	3.2	109	233	2022-07-21	37.4	9.7	5.3	199	233	2022-07-14	48.4	9.6	5.6	187	233	2022-07-18
234	2022-07-17	53.6	10.3	4.9	144	234	2022-07-19	43.7	10.2	4.7	181	234	2022-07-20	41	9	4.1	204	234	2022-07-19	28	9.7	4.8	226	234	2022-07-20	45.8	9.6	4.5	116	234	2022-07-14	36.7	10.3	3.2	145	234	2022-07-22	37.6	9.1	6	212	234	2022-07-15	47.5	9.1	4.9	221	234	2022-07-19
235	2022-07-18	53.5	10.4	4.2	148	235	2022-07-20	46.8	9.4	3.7	239	235	2022-07-21	38	8.9	4	214	235	2022-07-20	24.3	10.1	5.4	221	235	2022-07-21	48.7	9.4	4.6	111	235	2022-07-15	40.1	11.3	3.7	171	235	2022-07-23	36.8	9.3	6.1	204	235	2022-07-16	48.8	9.3	5.7	170	235	2022-07-20
236	2022-07-19	53.5	9.4	4.9	147	236	2022-07-21	43.4	9.1	3.9	264	236	2022-07-22	37.7	9.2	4.5	136	236	2022-07-21	36	10.1	5.8	246	236	2022-07-22	47.7	10.4	4.5	127	236	2022-07-16	35.8	10.2	3.6	143	236	2022-07-24	36.1	9.4	5.8	220	236	2022-07-17	53.1	9.1	5	220	236	2022-07-21
237	2022-07-20	51	10.1	5.3	171	237	2022-07-22	41.4	9.4	3.7	212	237	2022-07-23	42.5	9	4.3	196	237	2022-07-22	21.1	10	4	175	237	2022-07-23	49.3	9.3	6.1	124	237	2022-07-17	37.1	10.6	3.9	151	237	2022-07-25	38	9.4	6	217	237	2022-07-18	45.5	9.4	4.8	188	237	2022-07-22
238	2022-07-21	48.8	10	3.9	166	238	2022-07-23	48	9.4	4.3	207	238	2022-07-24	38.3	8.8	4.4	222	238	2022-07-23	27.2	9.6	4.2	213	238	2022-07-24	51	9.2	5.2	120	238	2022-07-18	36.5	10	3.6	143	238	2022-07-26	37.4	9	5.4	180	238	2022-07-19	45.7	9.3	4.8	151	238	2022-07-23
239	2022-07-22	51.7	10.5	4.1	126	239	2022-07-24	46.9	9.3	4.9	239	239	2022-07-25	37.8	8.9	4.7	201	239	2022-07-24	27.9	9.5	4.1	223	239	2022-07-25	27.4	9.1	5.8	120	239	2022-07-19	35.6	10.2	3.6	142	239	2022-07-27	33.8	9.4	5.5	197	239	2022-07-20	46.7	9.3	5.3	190	239	2022-07-24
240	2022-07-23	52.5	9.8	4.6	183	240	2022-07-25	47.5	9.4	4.6	215	240	2022-07-26	39.2	8.8	4.2	199	240	2022-07-25	26.4	9.6	4	207	240	2022-07-26	47.7	9.2	5.2	113	240	2022-07-20	35.6	10.4	3.7	132	240	2022-07-28	36.6	9.3	5.8	228	240	2022-07-21	46.6	9.5	4.6	183	240	2022-07-25
241	2022-07-24	37	9.8	4.7	160	241	2022-07-26	42.9	9.5	4.2	234	241	2022-07-27	40.8	8.9	3.9	173	241	2022-07-26	31.1	10.2	5.4	227	241	2022-07-27	46.2	10.2	4.7	103	241	2022-07-21	36.5	11.5	4	146	241	2022-07-29	35.3	9.4	5.3	204	241	2022-07-22	49	9.6	5.2	177	241	2022-07-26
242	2022-07-25	35.8	9.4	4.4	154	242	2022-07-27	45	9.5	3.8	235	242	2022-07-28	39.1	9	4.6	216	242	2022-07-27	24.4	10.3	4	202	242	2022-07-28	42.4	9.1	4.2	121	242	2022-07-22	35.7	10.5	3.5	134	242	2022-07-30	35.4	9.6	6.1	267	242	2022-07-23	50.3	9.3	4.9	179	242	2022-07-27
243	2022-07-26	45.3	10	4.1	142	243	2022-07-28	45.6	10.8	3.9	248	243	2022-07-29	37.8	8.7	4.4	210	243	2022-07-28	25.6	10	5.4	223	243	2022-07-29	46.5	9.5	4.4	124	243	2022-07-23	36.9	9.7	4.6	139	243	2022-07-31	37	9.3	6	200	243	2022-07-24	47.5	9.2	4.9	176	243	2022-07-28
244	2022-07-27	52.1	10.6	4.1	188	244	2022-07-29	41.1	9.7	3.6	212	244	2022-07-30	37.8	9.1	4.6	230	244	2022-07-29	25.6	9.9	4.4	221	244	2022-07-30	47.2	9.4	4.4	123	244	2022-07-24	35.6	11.5	4	160	244	2022-08-01	38.2	9.1	5.6	231	244	2022-07-25	48.2	9.9	4.5	154	244	2022-07-29
245	2022-07-28	51.3	9.9	4.2	174	245	2022-07-30	44.8	9.5	4.3	263	245	2022-07-31	36.6	8.9	4.2	237	245	2022-07-30	22.8	10.3	4.7	213	245	2022-07-31	41.8	9.5	4.5	112	245	2022-07-25	35.3	11.8	3.2	175	245	2022-08-02	36.2	9.6	5.7	269	245	2022-07-26	48.1	9	5.5	157	245	2022-07-30
246	2022-07-29	53.8	9.7	4.6	161	246	2022-07-31	45.3	9.7	3.7	226	246	2022-08-01	34.3	8.7	4.6	233	246	2022-07-31	24.7	10.1	4.4	258	246	2022-08-01	43.6	9.1	4.3	141	246	2022-07-26	35.9	10.8	4	133	246	2022-08-03	34.5	9.3	6.1	227	246	2022-07-27	48.5	9.7	4.8	158	246	2022-07-31
247	2022-07-30	52.4	9.8	6.3	178	247	2022-08-01	44.8	9.7	3.8	241	247	2022-08-02	34	8.9	4.7	234	247	2022-08-01	25.2	9.5	5.1	272	247	2022-08-02	43.2	9.8	4.2	126	247	2022-07-27	35	10.5	4.1	155	247	2022-08-04	37.7	9.6	5.6	250	247	2022-07-28	44	10.3	4.2	159	247	2022-08-01
248	2022-07-31	58.5	9.8	6.1	167	248	2022-08-02	42	9.9	5.2	217	248	2022-08-03	34.6	8.9	4.8	257	248	2022-08-02	27.1	10.1	4.4	265	248	2022-08-03	42.4	9.4	4.2	154	248	2022-07-28	35.5	11.6	3.8	151	248	2022-08-05	37.2	9.6	5.4	235	248	2022-07-29	50.4	10.1	6.2	168	248	2022-08-02
249	2022-08-01	50.6	10.3	4.9	159	249	2022-08-03	41.6	9.5	3.8	251	249	2022-08-04	36.1	8.9	4.1	244	249	2022-08-03	24.6	10	4.6	392	249	2022-08-04	45.5	9.2	4.5	151	249	2022-07-29	34.9	11.4	3.6	161	249	2022-08-06	34.6	9.7	5.2	238	249	2022-07-30	41.8	9.3	6.1	182	249	2022-08-03
250	2022-08-02	47.9	9.5	4.3	172	250	2022-08-04	45.5	9.4	4.2	301	250	2022-08-05	33.6	9	4	234	250	2022-08-04	25.7	9.5	4	316	250	2022-08-05	46.2	9.2	4.5	162	250	2022-07-30	32.8	11.6	3.5	166	250	2022-08-07	35.1	9.6	5.3	226	250	2022-07-31	47.9	10.6	5.8	170	250	2022-08-04
251	2022-08-03	50.7	10	5.1	171	251	2022-08-05	45.4	10	4.7	239	251	2022-08-06	35.5	9.2	4.8	250	251	2022-08-05	24.8	10.4	3.9	262	251	2022-08-06	44.6	9.7	4.5	156	251	2022-07-31	33.8	10.4	3.4	152	251	2022-08-08	34.8	9.3	5.3	194	251	2022-08-01	30.9	9	4.9	172	251	2022-08-05
252	2022-08-04	54.5	10.8	5	222	252	2022-08-06	46.2	9.8	6	247	252	2022-08-07	34.5	9	3.9	232	252	2022-08-06	23.4	9.7	4.7	249	252	2022-08-07	42.8	9.8	4	130	252	2022-08-01	34.1	11.9	4	162	252	2022-08-09	30.5	9.2	4.9	217	252	2022-08-02	41.9	9.4	4.3	168	252	2022-08-06
253	2022-08-05	51.1	10.3	5.4	212	253	2022-08-07	41.2	9.8	3.8	292	253	2022-08-08	34.5	9.2	3.6	204	253	2022-08-07	20.8	9	4.1	285	253	2022-08-08	46.5	9.3	4.4	153	253	2022-08-02	31.6	10.6	4.3	163	253	2022-08-10	31	9.2	5.9	197	253	2022-08-03	38.2	9.2	4.9	172	253	2022-08-07
254	2022-08-06	45.6	9.8	4	205	254	2022-08-08	41.3	9.6	3.5	233	254	2022-08-09	35.3	9.3	4	191	254	2022-08-08	22.3	10	4.7	267	254	2022-08-09	44.6	9.3	5	116	254	2022-08-03	31.4	11.3	3.6	181	254	2022-08-11	34.7	10	5.8	233	254	2022-08-04	38.6	9.2	4.2	200	254	2022-08-08
255	2022-08-07	51.2	10.8	4.2	204	255	2022-08-09	43.6	9.4	3.7	230	255	2022-08-10	37.5	9.5	5.7	196	255	2022-08-09	25.6	9.2	7	246	255	2022-08-10	29.6	9.3	4.3	110	255	2022-08-04	31.7	11.3	3.3	192	255	2022-08-12	36.5	9.3	6	232	255	2022-08-05	39.2	9.3	4.2	206	255	2022-08-09
256	2022-08-08	44.8	9.5	3.7	176	256	2022-08-10	44.6	9.8	5.9	243	256	2022-08-11	36	9.1	3.8	273	256	2022-08-10	17.3	10.3	4.5	297	256	2022-08-11	47.6	9.7	4.6	157	256	2022-08-05	29.7	10.7	3	176	256	2022-08-13	37.3	9.8	6.1	223	256	2022-08-06	44	9.9	5.3	218	256	2022-08-10
257	2022-08-09	47	9.6	4.2	151	257	2022-08-11	49.5	9.8	3.9	275	257	2022-08-12	39.4	9.5	3.8	224	257	2022-08-11	22.2	13.1	3.7	270	257	2022-08-12	46.7	9.5	4.8	132	257	2022-08-06	31.9	10.8	3.4	193	257	2022-08-14	35.5	9.5	5.5	192	257	2022-08-07	39.1	9.9	4.1	211	257	2022-08-11
258	2022-08-10	46.3	9.7	4.7	148	258	2022-08-12	46.7	9.5	3.5	249	258	2022-08-13	39	9	3.9	251	258	2022-08-12	17.6	11.2	3.7	283	258	2022-08-13	45.7	9.8	4.5	139	258	2022-08-07	33.4	12	3.9	184	258	2022-08-15	33.9	9.5	5.3	194	258	2022-08-08	41.2	9.9	3.8	174	258	2022-08-12
259	2022-08-11	52.7	9.9	5	245	259	2022-08-13	42.7	9.4	3.6	242	259	2022-08-14	37.9	9.3	4.8	216	259	2022-08-13	20.5	10.3	3.6	239	259	2022-08-14	46.1	9.4	4.2	147	259	2022-08-08	31.1	11.4	3.7	178	259	2022-08-16	29.2	9.3	6.1	202	259	2022-08-09	41.9	9.3	5.2	180	259	2022-08-13
260	2022-08-12	51.1	10.2	4.7	187	260	2022-08-14	41.3	9.6	3.5	264	260	2022-08-15	37.1	9	4.5	247	260	2022-08-14	12.2	10	3.4	271	260	2022-08-15	44.6	9.6	4	121	260	2022-08-09	28.9	10.2	3.5	150	260	2022-08-17	32.4	9.8	6.3	235	260	2022-08-10	40.4	9.3	4.5	167	260	2022-08-14
261	2022-08-13	49.3	10.4	4.7	195	261	2022-08-15	41.7	9.2	3.6	275	261	2022-08-16	39.1	9.2	4.3	247	261	2022-08-15	16	12.6	3.9	216	261	2022-08-16	33.8	9.2	6	123	261	2022-08-10	29.8	11.7	3.5	166	261	2022-08-18	36.5	9.4	5.6	217	261	2022-08-11	41.9	10.1	3.9	223	261	2022-08-15
262	2022-08-14	45.9	10.2	4	161	262	2022-08-16	40.9	9.6	3.8	318	262	2022-08-17	36.4	9	4.3	210	262	2022-08-16	21	9.8	4	235	262	2022-08-17	47.4	9.6	4.3	131	262	2022-08-11	34.1	10.1	4.8	192	262	2022-08-19	33	9.8	5.4	211	262	2022-08-12	43.2	10.2	5.4	207	262	2022-08-16
263	2022-08-15	48	10.2	4.1	182	263	2022-08-17	43.7	9.9	4.1	228	263	2022-08-18	35.4	9.1	4.5	258	263	2022-08-17	18.4	10.3	4.3	241	263	2022-08-18	43.5	9.6	4.5	142	263	2022-08-12	32.4	11.6	3.8	193	263	2022-08-20	25.9	9.7	5.2	197	263	2022-08-13	44.1	10	5.8	192	263	2022-08-17
264	2022-08-16	45.1	9.7	4	174	264	2022-08-18	43.6	9.8	3.3	265	264	2022-08-19	36.8	8.9	4.4	216	264	2022-08-18	20.2	10.1	4.1	241	264	2022-08-19	42.9	9.5	4.2	131	264	2022-08-13	29.7	12	3.2	172	264	2022-08-21	38.4	9.6	6.2	218	264	2022-08-14	41.7	9.2	4.4	181	264	2022-08-18
265	2022-08-17	47.5	10	4.6	161	265	2022-08-19	43.3	9.6	3.4	322	265	2022-08-20	36.2	8.9	4	294	265	2022-08-19	19.3	9.8	4	238	265	2022-08-20	44.5	9.8	5.1	115	265	2022-08-14	30.4	10.9	3.6	162	265	2022-08-22	36.6	9.7	5.4	267	265	2022-08-15	41.5	9.1	3.9	180	265	2022-08-19
266	2022-08-18	49.3	10	4.3	165	266	2022-08-20	43.8	9.3	4	271	266	2022-08-21	36.7	8.8	4.1	226	266	2022-08-20	16.8	10.6	4.3	257	266	2022-08-21	45.8	9.5	5.2	151	266	2022-08-15	30.5	11.3	3.2	167	266	2022-08-23	34	9.5	5.8	189	266	2022-08-16	35.7	9.9	3.6	176	266	2022-08-20
267	2022-08-19	31.1	9.5	4.6	172	267	2022-08-21	42.3	9.5	3.4	228	267	2022-08-22	38.9	9.2	4.2	196	267	2022-08-21	10.2	9.6	3.7	238	267	2022-08-22	47.1	9.3	4.7	135	267	2022-08-16	31	10.5	3.3	162	267	2022-08-24	35.9	9.5	5.6	238	267	2022-08-17	38	10.5	4.2	165	267	2022-08-21
268	2022-08-20	48.2	9.6	4.7	164	268	2022-08-22	42	9.8	4.1	244	268	2022-08-23	37.1	9	4.5	197	268	2022-08-22	11.7	9.4	2.7	252	268	2022-08-23	45	9.6	4.6	134	268	2022-08-17	30.8	10.9	3.3	176	268	2022-08-25	35	9.3	5.2	206	268	2022-08-18	40.3	9.8	3.9	208	268	2022-08-22
269	2022-08-21	47.7	10	5.1	162	269	2022-08-23	42.8	10	4.1	281	269	2022-08-24	35.3	8.9	4.3	191	269	2022-08-23	22.7	9.7	4	249	269	2022-08-24	41.8	9.4	4.3	121	269	2022-08-18	29.2	11.8	3.7	181	269	2022-08-26	35.8	9.5	6.2	222	269	2022-08-19	42.3	9.6	5	199	269	2022-08-23
270	2022-08-22	47	9.7	5	194	270	2022-08-24	41.5	9.5	4.3	214	270	2022-08-25	37.3	9	3.9	195	270	2022-08-24	15.7	9.8	3.7	233	270	2022-08-25	46.3	9.8	4.1	147	270	2022-08-19	33.1	11.3	3.6	237	270	2022-08-27	33.9	9.3	6	212	270	2022-08-20	41.5	9.6	4.6	210	270	2022-08-24
271	2022-08-23	46.5	9.9	4.5	165	271	2022-08-25	13.9	9.7	4.1	200	271	2022-08-26	35.7	9.1	4.1	162	271	2022-08-25	14.8	9.3	3.8	246	271	2022-08-26	42.7	9.7	4.7	103	271	2022-08-20	27.2	12.8	3.4	189	271	2022-08-28	36.4	9.7	6.1	239	271	2022-08-21	41.7	11.1	4.7	182	271	2022-08-25
272	2022-08-24	40.7	9.5	4.1	223	272	2022-08-26	--	--	--	--	272	2022-08-27	38.6	8.8	5	199	272	2022-08-26	17.2	10	4.5	271	272	2022-08-27	44.1	9.4	4.8	103	272	2022-08-21	29.1	11.7	3.3	237	272	2022-08-29	22.4	9.8	5.7	178	272	2022-08-22	42.9	9.7	4.7	188	272	2022-08-26
273	2022-08-25	46.7	9.9	4	158	273	2022-08-27	23.8	9.6	3.6	217	273	2022-08-28	38.4	8.8	4.7	236	273	2022-08-27	18	10.6	4.4	229	273	2022-08-28	44.7	9.5	4.6	118	273	2022-08-22	28.3	10.8	3.4	201	273	2022-08-30	33.2	9.4	6.2	202	273	2022-08-23	42	9.5	3.8	169	273	2022-08-27
274	2022-08-26	45.8	9.8	4.5	143	274	2022-08-28	42.5	10	3.6	210	274	2022-08-29	36.6	9.1	4.1	193	274	2022-08-28	18.1	10.4	3.5	208	274	2022-08-29	42	9.5	5.2	121	274	2022-08-23	18.7	12.2	3.4	192	274	2022-08-31	31.1	9.3	5.4	219	274	2022-08-24	40.3	10.4	5.4	171	274	2022-08-28
275	2022-08-27	45	11.3	3.8	150	275	2022-08-29	41.7	9.6	4.5	249	275	2022-08-30	34.9	9.2	4.5	232	275	2022-08-29	18	9.8	4.7	234	275	2022-08-30	41.5	9.4	4.1	162	275	2022-08-24	27.9	11.8	2.9	179	275	2022-09-01	33.6	9.6	5.5	187	275	2022-08-25	40.2	9.2	4.1	178	275	2022-08-29
276	2022-08-28	47.1	9.3	3.8	193	276	2022-08-30	39.2	9.7	4.5	264	276	2022-08-31	32.5	9.5	3.9	246	276	2022-08-30	9.2	9.6	3	210	276	2022-08-31	42.5	9.5	4.7	121	276	2022-08-25	24.8	12.2	3.5	208	276	2022-09-02	31.8	9.8	5.9	198	276	2022-08-26	40.6	11.2	4.4	166	276	2022-08-30
277	2022-08-29	55.9	10.7	5.3	136	277	2022-08-31	42.8	9.6	4.1	288	277	2022-09-01	31.2	8.6	3.9	201	277	2022-08-31	16.6	11	3.7	228	277	2022-09-01	40.3	9.5	4.2	118	277	2022-08-26	24.7	11.5	3.4	196	277	2022-09-03	33.9	9.7	5.6	219	277	2022-08-27	42.9	9.5	4	181	277	2022-08-31
278	2022-08-30	30.6	9.7	3.7	114	278	2022-09-01	38.6	9.6	3.5	270	278	2022-09-02	35	9.2	4.2	213	278	2022-09-01	15.3	10.5	4.6	247	278	2022-09-02	44.2	9.5	4.5	124	278	2022-08-27	26.8	11.8	3	195	278	2022-09-04	33.2	9.9	5.5	186	278	2022-08-28	42.6	9.8	4.1	187	278	2022-09-01
279	2022-08-31	45	10	4	135	279	2022-09-02	39	9.6	5.4	317	279	2022-09-03	32.6	8.9	4.2	189	279	2022-09-02	13.1	10.8	3.2	203	279	2022-09-03	44.8	9.5	5.3	116	279	2022-08-28	23.1	13.3	3.6	186	279	2022-09-05	30.4	10.1	5	181	279	2022-08-29	41.8	10.2	4.5	188	279	2022-09-02
280	2022-09-01	44.5	9.3	4	144	280	2022-09-03	38.2	9.6	3.5	220	280	2022-09-04	32.1	9	3.9	257	280	2022-09-03	15.9	10.8	3.8	252	280	2022-09-04	41.5	9.7	4.5	131	280	2022-08-29	22.6	11.5	3.3	245	280	2022-09-06	35.6	9.6	6	206	280	2022-08-30	40.8	10.5	4.2	180	280	2022-09-03
281	2022-09-02	46.4	9.4	5	171	281	2022-09-04	41.5	9.6	3.9	286	281	2022-09-05	33.9	9	4.1	207	281	2022-09-04	16.5	10.3	3.4	284	281	2022-09-05	42.4	9.4	4.3	120	281	2022-08-30	15.3	11.4	3.5	228	281	2022-09-07	32.2	10.4	5.5	208	281	2022-08-31	41.3	9.4	5.1	164	281	2022-09-04
282	2022-09-03	46.2	9.3	3.9	163	282	2022-09-05	39.6	10.2	4.4	282	282	2022-09-06	35.6	9	5.3	243	282	2022-09-05	11	9.9	3.2	184	282	2022-09-06	42.3	9.4	4.1	108	282	2022-08-31	24.4	11.4	3.3	217	282	2022-09-08	30	10.1	5.4	193	282	2022-09-01	39.4	10.4	4.8	161	282	2022-09-05
283	2022-09-04	43.7	9.9	4.6	183	283	2022-09-06	38.3	9.9	4.2	259	283	2022-09-07	33.6	9.3	4.1	213	283	2022-09-06	14.6	10.1	3.6	235	283	2022-09-07	40.9	9.5	4.9	124	283	2022-09-01	21.8	10.9	3.2	216	283	2022-09-09	31.3	9.7	5.4	208	283	2022-09-02	39.7	10.3	4.3	173	283	2022-09-06
284	2022-09-05	44.1	10	3.7	199	284	2022-09-07	39.3	9.7	4.1	253	284	2022-09-08	31.2	9.1	4	246	284	2022-09-07	15.6	10.7	3.4	208	284	2022-09-08	44.2	9.9	4.2	121	284	2022-09-02	24.3	10.9	2.8	219	284	2022-09-10	31.5	9.9	5.3	193	284	2022-09-03	26.3	10.5	4.2	144	284	2022-09-07
285	2022-09-06	48.4	9.6	4	183	285	2022-09-08	36.5	9.8	3.6	205	285	2022-09-09	34.9	9.1	4.3	215	285	2022-09-08	14.7	10.5	4	202	285	2022-09-09	45.6	9.5	4.4	102	285	2022-09-03	23.9	10.7	2.8	226	285	2022-09-11	22.6	9.6	5.2	203	285	2022-09-04	39.2	10.5	4.1	143	285	2022-09-08
286	2022-09-07	44.6	15.9	5.9	184	286	2022-09-09	37.7	9.8	4.3	275	286	2022-09-10	32.8	9	4.3	220	286	2022-09-09	15.1	10.1	3.6	237	286	2022-09-10	39.5	9.6	4.8	132	286	2022-09-04	22.3	12.4	3.4	293	286	2022-09-12	32.2	10.2	5.6	240	286	2022-09-05	41.5	11.1	4	192	286	2022-09-09
287	2022-09-08	45.7	9.6	5.1	165	287	2022-09-10	38.2	9.9	3.5	223	287	2022-09-11	34.6	9.1	4	222	287	2022-09-10	11.6	9.4	3.4	216	287	2022-09-11	27.5	9.9	4.3	130	287	2022-09-05	21.6	12.3	3.6	336	287	2022-09-13	33.2	9.9	5.2	218	287	2022-09-06	40.7	11.1	3.9	168	287	2022-09-10
288	2022-09-09	46.7	9	4.8	209	288	2022-09-11	43	10	3.8	228	288	2022-09-12	34.9	8.8	4	197	288	2022-09-11	10.3	10.2	3.6	237	288	2022-09-12	43.4	9.4	4.9	123	288	2022-09-06	19.1	10.5	5.4	243	288	2022-09-14	31.5	10.1	5.3	229	288	2022-09-07	41.1	10.6	4.7	165	288	2022-09-11
289	2022-09-10	43.9	10.3	4.6	161	289	2022-09-12	42.7	10	6.2	266	289	2022-09-13	35.1	9.2	4	241	289	2022-09-12	8.9	10.7	3.2	204	289	2022-09-13	39.1	9.1	5	126	289	2022-09-07	21.6	12.1	3.5	222	289	2022-09-15	33.5	10.2	5.9	221	289	2022-09-08	42	9.3	4.6	173	289	2022-09-12
290	2022-09-11	46.9	10.1	4.4	179	290	2022-09-13	41.6	9.8	4.6	228	290	2022-09-14	35.1	9.2	4.5	220	290	2022-09-13	16	10.8	3.8	200	290	2022-09-14	44.1	9.3	4.6	117	290	2022-09-08	22.2	11.5	3.5	260	290	2022-09-16	29.8	10.1	5.1	201	290	2022-09-09	42	9.5	3.7	176	290	2022-09-13
291	2022-09-12	32.4	9.6	6.1	178	291	2022-09-14	40.6	9.8	5	220	291	2022-09-15	35.2	8.9	4.3	210	291	2022-09-14	13.8	10.2	3.8	234	291	2022-09-15	26.4	9.6	4.6	125	291	2022-09-09	21.8	11.1	3.5	275	291	2022-09-17	33.2	10.7	5.4	199	291	2022-09-10	41.1	11.3	4.2	181	291	2022-09-14
292	2022-09-13	29.4	9.4	3.5	162	292	2022-09-15	35.2	9.7	3.6	243	292	2022-09-16	35	9	4.4	222	292	2022-09-15	15	11.3	4	265	292	2022-09-16	45.2	9.5	4.6	105	292	2022-09-10	24.7	12.8	2.6	210	292	2022-09-18	32.2	10.5	5	182	292	2022-09-11	40	10	5.7	172	292	2022-09-15
293	2022-09-14	44	9.8	5.6	205	293	2022-09-16	36.6	9.8	3.4	246	293	2022-09-17	32.5	9	4.1	231	293	2022-09-16	10.7	10.2	3.4	196	293	2022-09-17	44	9.2	4.7	98	293	2022-09-11	22.1	10.8	3.6	211	293	2022-09-19	29.7	9.9	5.2	183	293	2022-09-12	38.8	10.9	4.4	174	293	2022-09-16
294	2022-09-15	49.4	9.7	5.1	166	294	2022-09-17	36.7	10	3.9	262	294	2022-09-18	33.1	9	3.9	221	294	2022-09-17	15.9	10.8	3.4	229	294	2022-09-18	44.4	9.6	4.2	117	294	2022-09-12	17.1	10.8	5.3	247	294	2022-09-20	32.1	10.4	5.3	193	294	2022-09-13	40.9	10.1	4	176	294	2022-09-17
295	2022-09-16	52.2	10	5.5	153	295	2022-09-18	37.9	10	3.8	228	295	2022-09-19	30	8.7	3.8	280	295	2022-09-18	13.5	11.2	3.7	280	295	2022-09-19	43.4	8.9	4.2	136	295	2022-09-13	19.2	11.2	3.3	238	295	2022-09-21	32.8	10.6	5.4	259	295	2022-09-14	41.5	9.8	4.5	170	295	2022-09-18
296	2022-09-17	45.7	10.2	4.2	198	296	2022-09-19	37.7	9.9	4.1	242	296	2022-09-20	29.4	8.6	3.6	234	296	2022-09-19	14	10.8	4.1	209	296	2022-09-20	40.6	9.1	4	120	296	2022-09-14	21.8	12.7	3.5	257	296	2022-09-22	27.1	10.4	5.4	197	296	2022-09-15	36.9	11.5	3.8	169	296	2022-09-19
297	2022-09-18	50	10.1	5.6	175	297	2022-09-20	35.4	9.8	3.1	232	297	2022-09-21	31	8.7	3.6	321	297	2022-09-20	11.7	11.5	3.9	239	297	2022-09-21	42.1	9.2	4.6	161	297	2022-09-15	20.6	11.5	3.7	232	297	2022-09-23	30.4	10.9	6.3	218	297	2022-09-16	40.5	11.3	4.1	168	297	2022-09-20
298	2022-09-19	40.5	9.4	4.2	154	298	2022-09-21	37.1	10.1	4.6	276	298	2022-09-22	20	8.8	3.7	270	298	2022-09-21	9	10.2	3.2	251	298	2022-09-22	43.7	9.5	4.3	127	298	2022-09-16	17.7	12.5	3.5	235	298	2022-09-24	29.6	10.3	5.8	243	298	2022-09-17	40.8	10.1	4.1	171	298	2022-09-21
299	2022-09-20	48	10	5.1	165	299	2022-09-22	39.3	10.3	4.6	239	299	2022-09-23	31.6	9	4.4	258	299	2022-09-22	10.4	11.1	3.3	164	299	2022-09-23	43.1	9.6	4.3	130	299	2022-09-17	16.3	11.7	3.3	219	299	2022-09-25	13.5	8.7	10.3	180	299	2022-09-18	38.3	10.3	4.4	157	299	2022-09-22
300	2022-09-21	46.2	9.8	5.1	187	300	2022-09-23	34.5	9.7	3.8	229	300	2022-09-24	27.5	8.5	4	241	300	2022-09-23	10	10.8	3.7	213	300	2022-09-24	41.4	9.3	4.4	160	300	2022-09-18	19	10.7	3	292	300	2022-09-26	--	--	--	--	300	2022-09-19	37.8	9.2	3.8	172	300	2022-09-23
301	2022-09-22	47.2	10.1	4.6	157	301	2022-09-24	36.5	9.6	3.5	260	301	2022-09-25	33.1	9.5	4.4	223	301	2022-09-24	11.4	10.8	3.4	196	301	2022-09-25	43.9	9.5	4.3	133	301	2022-09-19	19.2	11.9	3.7	216	301	2022-09-27	--	--	--	--	301	2022-09-20	37.9	10.6	4	154	301	2022-09-24
302	2022-09-23	45.5	9.3	4.9	133	302	2022-09-25	38.9	9.8	3.4	212	302	2022-09-26	29.7	9.2	4.1	210	302	2022-09-25	4.9	10.7	3.4	123	302	2022-09-26	41.4	9.3	4.4	161	302	2022-09-20	19.8	12	3.6	208	302	2022-09-28	--	--	--	--	302	2022-09-21	37.9	13	3.6	200	302	2022-09-25
303	2022-09-24	42.2	10.1	4.2	158	303	2022-09-26	39	10	4.1	194	303	2022-09-27	33	9.2	4.5	236	303	2022-09-26	--	--	--	--	303	2022-09-27	42	9.2	4.4	155	303	2022-09-21	18.9	10.8	3.1	210	303	2022-09-29	--	--	--	--	303	2022-09-22	35.8	10.6	5.7	193	303	2022-09-26
304	2022-09-25	47.5	10.1	4.7	205	304	2022-09-27	36.3	9.8	3.3	265	304	2022-09-28	30.7	9.1	4	226	304	2022-09-27	--	--	--	--	304	2022-09-28	43	9.4	4.6	127	304	2022-09-22	18	10.9	3.2	218	304	2022-09-30	--	--	--	--	304	2022-09-23	37.9	9.9	4.1	204	304	2022-09-27
305	2022-09-26	45	10.6	5.3	175	305	2022-09-28	36.5	9.8	3.3	215	305	2022-09-29	32	8.9	4	222	305	2022-09-28	--	--	--	--	305	2022-09-29	50	9.1	5.3	133	305	2022-09-23	15.2	12.1	3.4	221	305	2022-10-01	--	--	--	--	305	2022-09-24	40.4	11	4.4	216	305	2022-09-28
306	2022-09-27	43.9	9.8	4	162	306	2022-09-29	39.6	9.7	6.1	241	306	2022-09-30	29.4	9	3.7	230	306	2022-09-29	--	--	--	--	306	2022-09-30	44.6	9.2	4.4	111	306	2022-09-24	15.2	11.2	2.8	304	306	2022-10-02	--	--	--	--	306	2022-09-25	41.3	9.4	4.8	180	306	2022-09-29
307	2022-09-28	43.5	10.4	4.2	171	307	2022-09-30	35.2	9.9	3.5	287	307	2022-10-01	31.8	9.5	3.7	236	307	2022-09-30	--	--	--	--	307	2022-10-01	45.6	9.5	5	152	307	2022-09-25	16.6	10.9	3	231	307	2022-10-03	--	--	--	--	307	2022-09-26	38.9	10	3.9	193	307	2022-09-30
308	2022-09-29	45.1	9.7	4	160	308	2022-10-01	39.4	10	3.7	260	308	2022-10-02	29.7	8.8	3.9	227	308	2022-10-01	--	--	--	--	308	2022-10-02	43.4	9.9	4.5	117	308	2022-09-26	17.1	12.6	3	218	308	2022-10-04	--	--	--	--	308	2022-09-27	37.6	9.7	3.7	171	308	2022-10-01
309	2022-09-30	42.4	10.1	4.1	147	309	2022-10-02	38.1	9.9	3.6	326	309	2022-10-03	28.9	8.6	3.7	210	309	2022-10-02	--	--	--	--	309	2022-10-03	42	9.2	4.3	118	309	2022-09-27	17.1	12.7	3.2	243	309	2022-10-05	--	--	--	--	309	2022-09-28	39	10.2	5.8	188	309	2022-10-02
310	2022-10-01	43.4	9.8	3.5	162	310	2022-10-03	38.3	10	3.7	276	310	2022-10-04	22.5	8.8	3.4	242	310	2022-10-03	--	--	--	--	310	2022-10-04	42.3	9.2	4.8	117	310	2022-09-28	13.8	11.9	2.5	203	310	2022-10-06	--	--	--	--	310	2022-09-29	37.5	9.8	3.8	173	310	2022-10-03
311	2022-10-02	42	10.5	3.8	203	311	2022-10-04	36	9.7	3.4	262	311	2022-10-05	27.1	8.4	3.7	242	311	2022-10-04	--	--	--	--	311	2022-10-05	42.5	9.3	4.7	140	311	2022-09-29	14.7	12	2.6	185	311	2022-10-07	--	--	--	--	311	2022-09-30	38.4	10.9	4.1	184	311	2022-10-04
312	2022-10-03	38	9.5	5.1	117	312	2022-10-05	37.7	10.1	4.2	265	312	2022-10-06	26.8	8.7	3.4	251	312	2022-10-05	--	--	--	--	312	2022-10-06	41.5	9.3	4.9	130	312	2022-09-30	10.3	11.9	3	190	312	2022-10-08	--	--	--	--	312	2022-10-01	37.9	9.3	4.1	227	312	2022-10-05
313	2022-10-04	39.3	9.7	3.8	141	313	2022-10-06	39.4	9.8	4.3	239	313	2022-10-07	25.6	8.6	3.5	264	313	2022-10-06	--	--	--	--	313	2022-10-07	40.9	9.3	4.5	134	313	2022-10-01	11.8	13	3.1	180	313	2022-10-09	--	--	--	--	313	2022-10-02	15.3	9.1	5.2	143	313	2022-10-06
314	2022-10-05	42.7	10.4	4.2	150	314	2022-10-07	35.1	9.9	3.9	280	314	2022-10-08	27.7	8.5	3.6	245	314	2022-10-07	--	--	--	--	314	2022-10-08	43.3	9.3	4.1	107	314	2022-10-02	11.5	13.1	2.6	182	314	2022-10-10	--	--	--	--	314	2022-10-03	--	--	--	--	314	2022-10-07
315	2022-10-06	47.8	10	5.7	167	315	2022-10-08	38	9.7	3.5	262	315	2022-10-09	28.4	8.4	4.2	239	315	2022-10-08	--	--	--	--	315	2022-10-09	44.7	9.3	4.9	124	315	2022-10-03	11.2	12.2	2.7	165	315	2022-10-11	--	--	--	--	315	2022-10-04	--	--	--	--	315	2022-10-08
316	2022-10-07	41.5	9.9	4.6	157	316	2022-10-09	37.6	9.5	4.7	222	316	2022-10-10	25.9	8.5	3.6	248	316	2022-10-09	--	--	--	--	316	2022-10-10	44.4	9.3	6	129	316	2022-10-04	9.2	12.1	3.1	221	316	2022-10-12	--	--	--	--	316	2022-10-05	--	--	--	--	316	2022-10-09
317	2022-10-08	44.2	9.5	4.5	159	317	2022-10-10	41.5	10.1	3.9	229	317	2022-10-11	28.4	8.3	3.8	217	317	2022-10-10	--	--	--	--	317	2022-10-11	39.5	9.1	4.6	141	317	2022-10-05	9.6	12.4	2.5	204	317	2022-10-13	--	--	--	--	317	2022-10-06	--	--	--	--	317	2022-10-10
318	2022-10-09	45.1	10.4	3.8	177	318	2022-10-11	38.5	10.2	4.4	287	318	2022-10-12	25.3	8.1	3.8	237	318	2022-10-11	--	--	--	--	318	2022-10-12	42.6	9.5	4.9	132	318	2022-10-06	8	12.4	2.4	254	318	2022-10-14	--	--	--	--	318	2022-10-07	--	--	--	--	318	2022-10-11
319	2022-10-10	50.3	9.8	5.3	180	319	2022-10-12	38.5	9.5	4.1	248	319	2022-10-13	31.4	8.5	5.9	225	319	2022-10-12	--	--	--	--	319	2022-10-13	42.2	9.4	4.6	127	319	2022-10-07	8.7	11.4	2.4	212	319	2022-10-15	--	--	--	--	319	2022-10-08	--	--	--	--	319	2022-10-12
320	2022-10-11	41.2	9.5	4.5	191	320	2022-10-13	40.7	10.1	3.9	259	320	2022-10-14	26.7	8.5	3.5	264	320	2022-10-13	--	--	--	--	320	2022-10-14	41.4	9.3	4.7	124	320	2022-10-08	6.3	11.5	2.4	179	320	2022-10-16	--	--	--	--	320	2022-10-09	--	--	--	--	320	2022-10-13
321	2022-10-12	44.4	10.1	5.7	146	321	2022-10-14	39.2	9.9	4.5	229	321	2022-10-15	28.4	8.8	3.8	271	321	2022-10-14	--	--	--	--	321	2022-10-15	41.2	9.3	4.5	131	321	2022-10-09	7.3	13.5	2.5	229	321	2022-10-17	--	--	--	--	321	2022-10-10	--	--	--	--	321	2022-10-14
322	2022-10-13	44.1	10	4.5	169	322	2022-10-15	37.8	10.3	4.1	242	322	2022-10-16	25.4	8.4	3.6	270	322	2022-10-15	--	--	--	--	322	2022-10-16	37.7	9.3	4.5	123	322	2022-10-10	6.5	13.9	2.3	190	322	2022-10-18	--	--	--	--	322	2022-10-11	--	--	--	--	322	2022-10-15
323	2022-10-14	38.5	9.7	4.1	152	323	2022-10-16	37	10	3.5	248	323	2022-10-17	25.9	8.7	3.8	269	323	2022-10-16	--	--	--	--	323	2022-10-17	41.7	9.4	4.7	121	323	2022-10-11	5.4	13.2	2.5	215	323	2022-10-19	--	--	--	--	323	2022-10-12	--	--	--	--	323	2022-10-16
324	2022-10-15	48.8	9.7	4.6	153	324	2022-10-17	38.4	9.8	4.1	286	324	2022-10-18	30.3	8.4	4.6	348	324	2022-10-17	--	--	--	--	324	2022-10-18	39.6	9.8	4.9	115	324	2022-10-12	5.1	11.7	2.3	198	324	2022-10-20	--	--	--	--	324	2022-10-13	--	--	--	--	324	2022-10-17
325	2022-10-16	44	10.3	4.9	156	325	2022-10-18	36.1	9.9	3.9	254	325	2022-10-19	25.6	8.7	4.6	273	325	2022-10-18	--	--	--	--	325	2022-10-19	37.1	9.2	4.4	143	325	2022-10-13	6.1	12.5	2.3	221	325	2022-10-21	--	--	--	--	325	2022-10-14	--	--	--	--	325	2022-10-18
326	2022-10-17	40.1	9.5	3.8	149	326	2022-10-19	38.8	10	3.6	246	326	2022-10-20	29.1	8.7	3.9	253	326	2022-10-19	--	--	--	--	326	2022-10-20	40.6	9.8	5.4	143	326	2022-10-14	4.3	14.4	2.4	202	326	2022-10-22	--	--	--	--	326	2022-10-15	--	--	--	--	326	2022-10-19
327	2022-10-18	42.2	9.4	3.9	157	327	2022-10-20	34.3	10	4.3	242	327	2022-10-21	14.2	8.7	5.1	190	327	2022-10-20	--	--	--	--	327	2022-10-21	38.3	8.9	4.3	155	327	2022-10-15	3.7	12.2	2.4	186	327	2022-10-23	--	--	--	--	327	2022-10-16	--	--	--	--	327	2022-10-20
328	2022-10-19	38.1	9.6	3.7	175	328	2022-10-21	34.3	9.8	4.1	242	328	2022-10-22	--	--	--	--	328	2022-10-21	--	--	--	--	328	2022-10-22	41.1	9.6	4.7	131	328	2022-10-16	3.9	13.1	2.3	188	328	2022-10-24	--	--	--	--	328	2022-10-17	--	--	--	--	328	2022-10-21
329	2022-10-20	39.5	9.7	3.6	154	329	2022-10-22	33.3	10	3.4	260	329	2022-10-23	--	--	--	--	329	2022-10-22	--	--	--	--	329	2022-10-23	40.7	9.5	4.2	142	329	2022-10-17	2.2	12.6	2.4	316	329	2022-10-25	--	--	--	--	329	2022-10-18	--	--	--	--	329	2022-10-22
330	2022-10-21	37.5	9.8	4	163	330	2022-10-23	38.8	10	4.2	271	330	2022-10-24	--	--	--	--	330	2022-10-23	--	--	--	--	330	2022-10-24	39.9	9.1	4.3	141	330	2022-10-18	2.3	12	2.4	200	330	2022-10-26	--	--	--	--	330	2022-10-19	--	--	--	--	330	2022-10-23
331	2022-10-22	31.8	9.7	3.6	160	331	2022-10-24	35.1	10.1	4	271	331	2022-10-25	--	--	--	--	331	2022-10-24	--	--	--	--	331	2022-10-25	40.7	9.2	4.2	142	331	2022-10-19	1.2	12.5	2.2	176	331	2022-10-27	--	--	--	--	331	2022-10-20	--	--	--	--	331	2022-10-24
332	2022-10-23	37.3	10	4	174	332	2022-10-25	41.7	10	6	293	332	2022-10-26	--	--	--	--	332	2022-10-25	--	--	--	--	332	2022-10-26	38.6	9.4	4.4	132	332	2022-10-20	--	--	--	--	332	2022-10-28	--	--	--	--	332	2022-10-21	--	--	--	--	332	2022-10-25
333	2022-10-24	37	10	3.6	145	333	2022-10-26	33.6	10.1	4	268	333	2022-10-27	--	--	--	--	333	2022-10-26	--	--	--	--	333	2022-10-27	41.3	9.1	4.2	130	333	2022-10-21	--	--	--	--	333	2022-10-29	--	--	--	--	333	2022-10-22	--	--	--	--	333	2022-10-26
334	2022-10-25	46.5	9.4	5.5	164	334	2022-10-27	26.4	9.8	4.1	245	334	2022-10-28	--	--	--	--	334	2022-10-27	--	--	--	--	334	2022-10-28	19.4	9.4	12.1	120	334	2022-10-22	--	--	--	--	334	2022-10-30	--	--	--	--	334	2022-10-23	--	--	--	--	334	2022-10-27
335	2022-10-26	42.2	10.7	5	163	335	2022-10-28	35.5	10.3	3.9	212	335	2022-10-29	--	--	--	--	335	2022-10-28	--	--	--	--	335	2022-10-29	--	--	--	--	335	2022-10-23	--	--	--	--	335	2022-10-31	--	--	--	--	335	2022-10-24	--	--	--	--	335	2022-10-28
336	2022-10-27	38.8	9.9	3.9	149	336	2022-10-29	34.8	9.9	4.2	241	336	2022-10-30	--	--	--	--	336	2022-10-29	--	--	--	--	336	2022-10-30	--	--	--	--	336	2022-10-24	--	--	--	--	336	2022-11-01	--	--	--	--	336	2022-10-25	--	--	--	--	336	2022-10-29
337	2022-10-28	19.4	9.6	8.7	150	337	2022-10-30	36.9	9.8	4	286	337	2022-10-31	--	--	--	--	337	2022-10-30	--	--	--	--	337	2022-10-31	--	--	--	--	337	2022-10-25	--	--	--	--	337	2022-11-02	--	--	--	--	337	2022-10-26	--	--	--	--	337	2022-10-30
338	2022-10-29	--	--	--	--	338	2022-10-31	36.2	9.7	3.9	300	338	2022-11-01	--	--	--	--	338	2022-10-31	--	--	--	--	338	2022-11-01	--	--	--	--	338	2022-10-26	--	--	--	--	338	2022-11-03	--	--	--	--	338	2022-10-27	--	--	--	--	338	2022-10-31
339	2022-10-30	--	--	--	--	339	2022-11-01	35.4	9.9	4.2	249	339	2022-11-02	--	--	--	--	339	2022-11-01	--	--	--	--	339	2022-11-02	--	--	--	--	339	2022-10-27	--	--	--	--	339	2022-11-04	--	--	--	--	339	2022-10-28	--	--	--	--	339	2022-11-01
340	2022-10-31	--	--	--	--	340	2022-11-02	34.8	10.2	4	286	340	2022-11-03	--	--	--	--	340	2022-11-02	--	--	--	--	340	2022-11-03	--	--	--	--	340	2022-10-28	--	--	--	--	340	2022-11-05	--	--	--	--	340	2022-10-29	--	--	--	--	340	2022-11-02
341	2022-11-01	--	--	--	--	341	2022-11-03	40.8	9.8	4.2	288	341	2022-11-04	--	--	--	--	341	2022-11-03	--	--	--	--	341	2022-11-04	--	--	--	--	341	2022-10-29	--	--	--	--	341	2022-11-06	--	--	--	--	341	2022-10-30	--	--	--	--	341	2022-11-03
342	2022-11-02	--	--	--	--	342	2022-11-04	36.3	10	4.5	275	342	2022-11-05	--	--	--	--	342	2022-11-04	--	--	--	--	342	2022-11-05	--	--	--	--	342	2022-10-30	--	--	--	--	342	2022-11-07	--	--	--	--	342	2022-10-31	--	--	--	--	342	2022-11-04
343	2022-11-03	--	--	--	--	343	2022-11-05	36.6	9.8	3.8	278	343	2022-11-06	--	--	--	--	343	2022-11-05	--	--	--	--	343	2022-11-06	--	--	--	--	343	2022-10-31	--	--	--	--	343	2022-11-08	--	--	--	--	343	2022-11-01	--	--	--	--	343	2022-11-05
344	2022-11-04	--	--	--	--	344	2022-11-06	35.8	9.9	4	416	344	2022-11-07	--	--	--	--	344	2022-11-06	--	--	--	--	344	2022-11-07	--	--	--	--	344	2022-11-01	--	--	--	--	344	2022-11-09	--	--	--	--	344	2022-11-02	--	--	--	--	344	2022-11-06
345	2022-11-05	--	--	--	--	345	2022-11-07	19.2	8.7	5.5	178	345	2022-11-08	--	--	--	--	345	2022-11-07	--	--	--	--	345	2022-11-08	--	--	--	--	345	2022-11-02	--	--	--	--	345	2022-11-10	--	--	--	--	345	2022-11-03	--	--	--	--	345	2022-11-07
346	2022-11-06	--	--	--	--	346	2022-11-08	--	--	--	--	346	2022-11-09	--	--	--	--	346	2022-11-08	--	--	--	--	346	2022-11-09	--	--	--	--	346	2022-11-03	--	--	--	--	346	2022-11-11	--	--	--	--	346	2022-11-04	--	--	--	--	346	2022-11-08
347	2022-11-07	--	--	--	--	347	2022-11-09	--	--	--	--	347	2022-11-10	--	--	--	--	347	2022-11-09	--	--	--	--	347	2022-11-10	--	--	--	--	347	2022-11-04	--	--	--	--	347	2022-11-12	--	--	--	--	347	2022-11-05	--	--	--	--	347	2022-11-09
348	2022-11-08	--	--	--	--	348	2022-11-10	--	--	--	--	348	2022-11-11	--	--	--	--	348	2022-11-10	--	--	--	--	348	2022-11-11	--	--	--	--	348	2022-11-05	--	--	--	--	348	2022-11-13	--	--	--	--	348	2022-11-06	--	--	--	--	348	2022-11-10
349	2022-11-09	--	--	--	--	349	2022-11-11	--	--	--	--	349	2022-11-12	--	--	--	--	349	2022-11-11	--	--	--	--	349	2022-11-12	--	--	--	--	349	2022-11-06	--	--	--	--	349	2022-11-14	--	--	--	--	349	2022-11-07	--	--	--	--	349	2022-11-11
350	2022-11-10	--	--	--	--	350	2022-11-12	--	--	--	--	350	2022-11-13	--	--	--	--	350	2022-11-12	--	--	--	--	350	2022-11-13	--	--	--	--	350	2022-11-07	--	--	--	--	350	2022-11-15	--	--	--	--	350	2022-11-08	--	--	--	--	350	2022-11-12
351	2022-11-11	--	--	--	--	351	2022-11-13	--	--	--	--	351	2022-11-14	--	--	--	--	351	2022-11-13	--	--	--	--	351	2022-11-14	--	--	--	--	351	2022-11-08	--	--	--	--	351	2022-11-16	--	--	--	--	351	2022-11-09	--	--	--	--	351	2022-11-13
352	2022-11-12	--	--	--	--	352	2022-11-14	--	--	--	--	352	2022-11-15	--	--	--	--	352	2022-11-14	--	--	--	--	352	2022-11-15	--	--	--	--	352	2022-11-09	--	--	--	--	352	2022-11-17	--	--	--	--	352	2022-11-10	--	--	--	--	352	2022-11-14
353	2022-11-13	--	--	--	--	353	2022-11-15	--	--	--	--	353	2022-11-16	--	--	--	--	353	2022-11-15	--	--	--	--	353	2022-11-16	--	--	--	--	353	2022-11-10	--	--	--	--	353	2022-11-18	--	--	--	--	353	2022-11-11	--	--	--	--	353	2022-11-15
354	2022-11-14	--	--	--	--	354	2022-11-16	--	--	--	--	354	2022-11-17	--	--	--	--	354	2022-11-16	--	--	--	--	354	2022-11-17	--	--	--	--	354	2022-11-11	--	--	--	--	354	2022-11-19	--	--	--	--	354	2022-11-12	--	--	--	--	354	2022-11-16
355	2022-11-15	--	--	--	--	355	2022-11-17	--	--	--	--	355	2022-11-18	--	--	--	--	355	2022-11-17	--	--	--	--	355	2022-11-18	--	--	--	--	355	2022-11-12	--	--	--	--							355	2022-11-13	--	--	--	--	355	2022-11-17
356	2022-11-16	--	--	--	--	356	2022-11-18	--	--	--	--	356	2022-11-19	--	--	--	--	356	2022-11-18	--	--	--	--	356	2022-11-19	--	--	--	--	356	2022-11-13	--	--	--	--	天	日期	产奶量	电导率	挤奶时间	活动量	356	2022-11-14	--	--	--	--	356	2022-11-18
357	2022-11-17	--	--	--	--	357	2022-11-19	--	--	--	--	357	2022-11-20	--	--	--	--	357	2022-11-19	--	--	--	--	357	2022-11-20	--	--	--	--	357	2022-11-14	--	--	--	--	0	2022-11-27	--	--	--	--	357	2022-11-15	--	--	--	--	357	2022-11-19
358	2022-11-18	--	--	--	--	358	2022-11-20	--	--	--	--	358	2022-11-21	--	--	--	--	358	2022-11-20	--	--	--	--	358	2022-11-21	--	--	--	--	358	2022-11-15	--	--	--	--	1	2022-11-28	6.6	9.6	2.7	299	358	2022-11-16	--	--	--	--	358	2022-11-20
359	2022-11-19	--	--	--	--	359	2022-11-21	--	--	--	--	359	2022-11-22	--	--	--	--	359	2022-11-21	--	--	--	--	359	2022-11-22	--	--	--	--	359	2022-11-16	--	--	--	--	2	2022-11-29	19.3	8.5	3.8	184	359	2022-11-17	--	--	--	--	359	2022-11-21
360	2022-11-20	--	--	--	--	360	2022-11-22	--	--	--	--	360	2022-11-23	--	--	--	--	360	2022-11-22	--	--	--	--	360	2022-11-23	--	--	--	--	360	2022-11-17	--	--	--	--	3	2022-11-30	32.3	7.9	4.6	175	360	2022-11-18	--	--	--	--	360	2022-11-22
361	2022-11-21	--	--	--	--	361	2022-11-23	--	--	--	--	361	2022-11-24	--	--	--	--	361	2022-11-23	--	--	--	--	361	2022-11-24	--	--	--	--	361	2022-11-18	--	--	--	--	4	2022-12-01	31.7	8.1	5.7	205	361	2022-11-19	--	--	--	--	361	2022-11-23
362	2022-11-22	--	--	--	--	362	2022-11-24	--	--	--	--	362	2022-11-25	--	--	--	--							362	2022-11-25	--	--	--	--	362	2022-11-19	--	--	--	--	5	2022-12-02	33.4	8.1	5.9	192	362	2022-11-20	--	--	--	--	362	2022-11-24
363	2022-11-23	--	--	--	--	363	2022-11-25	--	--	--	--	363	2022-11-26	--	--	--	--	天	日期	产奶量	电导率	挤奶时间	活动量	363	2022-11-26	--	--	--	--	363	2022-11-20	--	--	--	--	6	2022-12-03	35.3	8.3	7.6	188	363	2022-11-21	--	--	--	--	363	2022-11-25
364	2022-11-24	--	--	--	--	364	2022-11-26	--	--	--	--	364	2022-11-27	--	--	--	--	0	2022-11-29	--	--	--	--	364	2022-11-27	--	--	--	--	364	2022-11-21	--	--	--	--	7	2022-12-04	41.3	8.5	6.5	238	364	2022-11-22	--	--	--	--	364	2022-11-26
365	2022-11-25	--	--	--	--	365	2022-11-27	--	--	--	--	365	2022-11-28	--	--	--	--	1	2022-11-30	14.4	9.9	7	336	365	2022-11-28	--	--	--	--	365	2022-11-22	--	--	--	--	8	2022-12-05	36.6	8.1	7.2	297	365	2022-11-23	--	--	--	--	365	2022-11-27
366	2022-11-26	--	--	--	--	366	2022-11-28	--	--	--	--	366	2022-11-29	--	--	--	--	2	2022-12-01	22.5	8.7	6.5	275	366	2022-11-29	--	--	--	--	366	2022-11-23	--	--	--	--	9	2022-12-06	42.5	8.7	6.9	213	366	2022-11-24	--	--	--	--	366	2022-11-28
367	2022-11-27	--	--	--	--	367	2022-11-29	--	--	--	--	367	2022-11-30	--	--	--	--	3	2022-12-02	26.7	8.6	6.6	243							367	2022-11-24	--	--	--	--	10	2022-12-07	42.8	8.3	6.9	225	367	2022-11-25	--	--	--	--	367	2022-11-29
368	2022-11-28	--	--	--	--	368	2022-11-30	--	--	--	--	368	2022-12-01	--	--	--	--	4	2022-12-03	31.9	8.5	7.7	271	天	日期	产奶量	电导率	挤奶时间	活动量	368	2022-11-25	--	--	--	--	11	2022-12-08	47.4	9.2	7.6	224	368	2022-11-26	--	--	--	--	368	2022-11-30
369	2022-11-29	--	--	--	--	369	2022-12-01	--	--	--	--	369	2022-12-02	--	--	--	--	5	2022-12-04	29	7.9	4.7	276	0	2022-12-26	--	--	--	--	369	2022-11-26	--	--	--	--	12	2022-12-09	45.3	8.2	8.2	219	369	2022-11-27	--	--	--	--	369	2022-12-01
370	2022-11-30	--	--	--	--	370	2022-12-02	--	--	--	--	370	2022-12-03	--	--	--	--	6	2022-12-05	32.1	7.8	5.1	235	1	2022-12-27	7.1	8.8	3.5	161	370	2022-11-27	--	--	--	--	13	2022-12-10	40	8.3	7.9	207	370	2022-11-28	--	--	--	--	370	2022-12-02
371	2022-12-01	--	--	--	--	371	2022-12-03	--	--	--	--	371	2022-12-04	--	--	--	--	7	2022-12-06	36.7	7.9	6.1	202	2	2022-12-28	14.2	8	3.5	164	371	2022-11-28	--	--	--	--	14	2022-12-11	39.2	9.5	7.4	174	371	2022-11-29	--	--	--	--	371	2022-12-03
372	2022-12-02	--	--	--	--	372	2022-12-04	--	--	--	--	372	2022-12-05	--	--	--	--	8	2022-12-07	35.7	7.9	5.8	201	3	2022-12-29	33.8	8.6	3.3	172	372	2022-11-29	--	--	--	--	15	2022-12-12	54.5	9	7.2	195	372	2022-11-30	--	--	--	--	372	2022-12-04
373	2022-12-03	--	--	--	--	373	2022-12-05	--	--	--	--	373	2022-12-06	--	--	--	--	9	2022-12-08	40	8.2	7.1	233	4	2022-12-30	28.6	8.3	3.6	119	373	2022-11-30	--	--	--	--	16	2022-12-13	41.9	8.9	6.6	167	373	2022-12-01	--	--	--	--	373	2022-12-05
374	2022-12-04	--	--	--	--	374	2022-12-06	--	--	--	--	374	2022-12-07	--	--	--	--	10	2022-12-09	41.5	8.9	7.5	235	5	2022-12-31	34.4	8.3	3.8	116	374	2022-12-01	--	--	--	--	17	2022-12-14	40.8	8.9	6.8	183	374	2022-12-02	--	--	--	--	374	2022-12-06
375	2022-12-05	--	--	--	--	375	2022-12-07	--	--	--	--	375	2022-12-08	--	--	--	--	11	2022-12-10	39.6	8.5	6.1	260	6	2023-01-01	35.8	8.1	3.6	100	375	2022-12-02	--	--	--	--	18	2022-12-15	40.2	9.1	6.4	204	375	2022-12-03	--	--	--	--	375	2022-12-07
376	2022-12-06	--	--	--	--	376	2022-12-08	--	--	--	--	376	2022-12-09	--	--	--	--	12	2022-12-11	39.3	8.4	6.4	219	7	2023-01-02	36.2	8.1	3.6	111	376	2022-12-03	--	--	--	--	19	2022-12-16	44.2	9.3	6.6	191	376	2022-12-04	--	--	--	--	376	2022-12-08
377	2022-12-07	--	--	--	--	377	2022-12-09	--	--	--	--	377	2022-12-10	--	--	--	--	13	2022-12-12	43	7.9	5.7	218	8	2023-01-03	35.4	7.6	3.7	101	377	2022-12-04	--	--	--	--	20	2022-12-17	43.4	9.3	6.5	170	377	2022-12-05	--	--	--	--	377	2022-12-09
378	2022-12-08	--	--	--	--	378	2022-12-10	--	--	--	--	378	2022-12-11	--	--	--	--	14	2022-12-13	41.6	8.1	6.4	175	9	2023-01-04	38.5	8	3.6	110	378	2022-12-05	--	--	--	--	21	2022-12-18	52	9	6.6	199	378	2022-12-06	--	--	--	--	378	2022-12-10
379	2022-12-09	--	--	--	--	379	2022-12-11	--	--	--	--	379	2022-12-12	--	--	--	--	15	2022-12-14	45.6	8.2	6.2	179	10	2023-01-05	41	7.9	3.4	110	379	2022-12-06	--	--	--	--	22	2022-12-19	42.9	8.9	6.3	150	379	2022-12-07	--	--	--	--	379	2022-12-11
380	2022-12-10	--	--	--	--	380	2022-12-12	--	--	--	--	380	2022-12-13	--	--	--	--	16	2022-12-15	41.9	8.1	6.3	220	11	2023-01-06	35.9	7.9	3.9	110	380	2022-12-07	--	--	--	--	23	2022-12-20	47.2	9.2	6.7	185	380	2022-12-08	--	--	--	--	380	2022-12-12
381	2022-12-11	--	--	--	--	381	2022-12-13	--	--	--	--	381	2022-12-14	--	--	--	--	17	2022-12-16	46.9	8.1	7	258	12	2023-01-07	38.9	8	5.5	112	381	2022-12-08	--	--	--	--	24	2022-12-21	45.4	8.9	7.4	181	381	2022-12-09	--	--	--	--	381	2022-12-13
382	2022-12-12	--	--	--	--	382	2022-12-14	--	--	--	--	382	2022-12-15	--	--	--	--	18	2022-12-17	46.1	8	6.6	237	13	2023-01-08	44	8	4.1	109	382	2022-12-09	--	--	--	--	25	2022-12-22	45.4	9.3	6.4	190							382	2022-12-14
						383	2022-12-15	--	--	--	--	383	2022-12-16	--	--	--	--	19	2022-12-18	43.1	8.3	5.9	215	14	2023-01-09	49.5	9.5	4.5	110	383	2022-12-10	--	--	--	--	26	2022-12-23	43.1	9.1	6.5	176	天	日期	产奶量	电导率	挤奶时间	活动量	383	2022-12-15
						384	2022-12-16	--	--	--	--	384	2022-12-17	--	--	--	--	20	2022-12-19	49.1	8	6.7	219	15	2023-01-10	47.2	9.5	5.7	105	384	2022-12-11	--	--	--	--	27	2022-12-24	44.2	9.4	6.2	203	0	2022-12-10	--	--	--	--	384	2022-12-16
						385	2022-12-17	--	--	--	--	385	2022-12-18	--	--	--	--	21	2022-12-20	30.9	7.7	6	192	16	2023-01-11	33.2	8.3	4.6	156	385	2022-12-12	--	--	--	--	28	2022-12-25	43	9.1	6.5	194	1	2022-12-11	14.2	9.1	3.6	194	385	2022-12-17
						386	2022-12-18	--	--	--	--	386	2022-12-19	--	--	--	--	22	2022-12-21	51.4	8.2	6.4	200	17	2023-01-12	50	8.7	4.5	102	386	2022-12-13	--	--	--	--	29	2022-12-26	43.3	9.3	6.3	164	2	2022-12-12	25.5	8.9	3.4	224	386	2022-12-18
						387	2022-12-19	--	--	--	--	387	2022-12-20	--	--	--	--	23	2022-12-22	49.9	8.6	6.3	229	18	2023-01-13	48.7	8.2	4.9	129							30	2022-12-27	45.2	9.6	6.5	188	3	2022-12-13	27.1	8.5	3.8	229	387	2022-12-19
						388	2022-12-20	--	--	--	--	388	2022-12-21	--	--	--	--	24	2022-12-23	48.9	8	6.9	225	19	2023-01-14	53.2	8.3	4.8	111	天	日期	产奶量	电导率	挤奶时间	活动量	31	2022-12-28	42.5	9.2	6.7	165	4	2022-12-14	31.9	8.6	3.9	176	388	2022-12-20
						389	2022-12-21	--	--	--	--							25	2022-12-24	52.2	8.1	6.6	206	20	2023-01-15	48.2	8.3	5	112	0	2022-12-20	--	--	--	--	32	2022-12-29	51.6	11.4	7.3	203	5	2022-12-15	34.2	8.4	3.9	195	389	2022-12-21
						390	2022-12-22	--	--	--	--	天	日期	产奶量	电导率	挤奶时间	活动量	26	2022-12-25	52.5	8.2	7.1	200	21	2023-01-16	46.8	8.3	5.2	116	1	2022-12-21	11.5	9.1	2.8	180	33	2022-12-30	47.2	10.5	6.5	182	6	2022-12-16	39.5	8.7	3.8	198	390	2022-12-22
						391	2022-12-23	--	--	--	--	0	2022-12-22	--	--	--	--	27	2022-12-26	48.6	8.1	5.9	179	22	2023-01-17	48.6	8.5	4.7	112	2	2022-12-22	30.9	14.9	3.6	204	34	2022-12-31	48.2	9.2	6.4	183	7	2022-12-17	41.5	8.3	4.1	174	391	2022-12-23
						392	2022-12-24	--	--	--	--	1	2022-12-23	3.9	9.8	2.5	195	28	2022-12-27	53.9	8.5	6.5	185	23	2023-01-18	53.4	8.4	8.1	123	3	2022-12-23	31.8	8.2	3.9	217	35	2023-01-01	55.6	8.9	6.1	159	8	2022-12-18	41.3	8.7	4.6	192	392	2022-12-24
												2	2022-12-24	15.2	9.2	3.5	239	29	2022-12-28	34.5	8	6	172	24	2023-01-19	47.9	8.1	4.9	118	4	2022-12-24	32.7	8.4	4	174	36	2023-01-02	50.6	9.1	6.1	187	9	2022-12-19	42.9	8.4	4.4	196	393	2022-12-25
						天	日期	产奶量	电导率	挤奶时间	活动量	3	2022-12-25	20.1	9.1	3	220	30	2022-12-29	48	8	6.4	184	25	2023-01-20	53.4	9.6	4.8	108	5	2022-12-25	36.3	8.2	4.2	151	37	2023-01-03	47.1	9	6.3	162	10	2022-12-20	42.7	8.8	4.9	171	394	2022-12-26
						0	2022-12-25	--	--	--	--	4	2022-12-26	26.4	9.6	4.4	174	31	2022-12-30	48.3	8	6.5	697	26	2023-01-21	48.1	7.8	5.3	127	6	2022-12-26	36.3	8.4	4.1	177	38	2023-01-04	53.1	9.2	6.7	184	11	2022-12-21	43.3	8.3	5.2	197	395	2022-12-27
						1	2022-12-26	7.1	10.6	2.5	360	5	2022-12-27	34	8.9	5.1	208	32	2022-12-31	37.2	8	6.5	186	27	2023-01-22	52.3	8.4	4.9	117	7	2022-12-27	35.1	8.4	4.2	171	39	2023-01-05	50.1	9.2	6.5	184	12	2022-12-22	44.2	8.8	4.6	183	396	2022-12-28
						2	2022-12-27	11.6	9.5	2.8	411	6	2022-12-28	35.7	8.9	5.1	232	33	2023-01-01	55.7	8.7	6.4	191	28	2023-01-23	36	8.4	5.5	101	8	2022-12-28	41	8	4.4	238	40	2023-01-06	46	9.2	6.4	181	13	2022-12-23	50.2	8.8	5.4	200	397	2022-12-29
						3	2022-12-28	26.3	9.3	4.2	437	7	2022-12-29	34.6	9	5.2	184	34	2023-01-02	52.6	8.6	6.2	164	29	2023-01-24	35.2	8.3	5.5	95	9	2022-12-29	29	8.1	4.5	207	41	2023-01-07	52	9.3	6.7	156	14	2022-12-24	51.2	8.4	5.5	191	398	2022-12-30
						4	2022-12-29	30.2	9.3	4.3	320	8	2022-12-30	36	8.9	4.8	179	35	2023-01-03	51.1	8.8	6.7	159	30	2023-01-25	57.6	8.4	5	119	10	2022-12-30	44.3	8.3	4.4	209	42	2023-01-08	46.2	8.8	6	209	15	2022-12-25	50.6	8.7	5.7	181	399	2022-12-31
						5	2022-12-30	34.6	9.1	4	260	9	2022-12-31	37.4	9	4.5	190	36	2023-01-04	51.4	8.7	6.4	168	31	2023-01-26	56.1	8.4	6.6	121	11	2022-12-31	43.9	8.1	4.6	189	43	2023-01-09	45.1	9.2	6.6	172	16	2022-12-26	50.6	8.7	5.1	207	400	2023-01-01
						6	2022-12-31	36.5	8.8	5.9	296	10	2023-01-01	33.4	8.6	4	198	37	2023-01-05	45.4	8.4	6.4	168	32	2023-01-27	57	8.4	5.4	114	12	2023-01-01	46.5	8.2	4.8	192	44	2023-01-10	46.1	9.1	6.5	190	17	2022-12-27	51.4	8.7	5.4	207	401	2023-01-02
						7	2023-01-01	36.1	8.5	4.3	234	11	2023-01-02	40.2	8.8	4.6	202	38	2023-01-06	49.7	8.6	6.4	187	33	2023-01-28	57.3	8.6	5.7	130	13	2023-01-02	46	8	5	184	45	2023-01-11	46.9	8.9	6.4	194	18	2022-12-28	58.3	8.8	6	229	402	2023-01-03
						8	2023-01-02	40.3	8.4	5.2	239	12	2023-01-03	45.1	8.8	6	172	39	2023-01-07	49.3	8.4	6.3	189	34	2023-01-29	53.6	8.5	6.9	108	14	2023-01-03	48.8	8.3	6.2	226	46	2023-01-12	42.4	8.7	6.6	178	19	2022-12-29	52.8	8.7	5.6	186	403	2023-01-04
						9	2023-01-03	35.8	8.2	4.8	270	13	2023-01-04	46.4	8.3	5.5	196	40	2023-01-08	46.5	8.6	6.2	152	35	2023-01-30	54.4	8.5	6.5	111	15	2023-01-04	33	9.2	7.4	219	47	2023-01-13	46.7	9.5	5.9	155	20	2022-12-30	53.5	8.7	6	198
						10	2023-01-04	36.4	8.1	6.4	324	14	2023-01-05	30.3	8.5	4.7	199	41	2023-01-09	45.5	8.8	6.6	169	36	2023-01-31	63.8	9.7	5.7	116	16	2023-01-05	41.2	9.5	5.2	315	48	2023-01-14	43.3	9	6.3	213	21	2022-12-31	55.4	8.6	5.7	201	天	日期
						11	2023-01-05	33.9	8	5.2	207	15	2023-01-06	45.1	8.8	4.6	187	42	2023-01-10	55.3	8.6	6.5	165	37	2023-02-01	54.4	8.6	4.8	100	17	2023-01-06	40.5	9.8	5.8	188	49	2023-01-15	47.7	9.4	6.1	167	22	2023-01-01	55.3	8.5	5.8	197	0	2023-01-06
						12	2023-01-06	34.8	8.8	6.1	201	16	2023-01-07	38.9	8.3	4.5	210	43	2023-01-11	50.1	8.9	6.6	176	38	2023-02-02	58.3	8.6	4.9	125	18	2023-01-07	35.3	8.6	6	213	50	2023-01-16	42.7	9	6.5	159	23	2023-01-02	57.4	8.6	5.8	179	1	2023-01-07
						13	2023-01-07	45.1	8.2	6	211	17	2023-01-08	43.9	9.3	6.6	227	44	2023-01-12	49.5	8.5	6.5	195	39	2023-02-03	54.4	8.4	5	117	19	2023-01-08	44.9	8.6	4.6	217	51	2023-01-17	49.7	9.2	6.5	167	24	2023-01-03	55.8	8.7	5.4	185	2	2023-01-08
						14	2023-01-08	38.2	8.4	6.5	273	18	2023-01-09	32.2	9.1	6.8	200	45	2023-01-13	49.3	8.4	6.4	227	40	2023-02-04	55.5	8.8	5.3	127	20	2023-01-09	38.6	8.5	4.4	217	52	2023-01-18	52.4	8.8	6.5	148	25	2023-01-04	49.4	8.9	5.7	173	3	2023-01-09
						15	2023-01-09	42.7	8.3	5.2	235	19	2023-01-10	52.1	9.1	5.8	220	46	2023-01-14	49.1	8.8	6.7	181	41	2023-02-05	53.9	9.2	5.6	116	21	2023-01-10	48.8	8.1	5.9	180	53	2023-01-19	41.1	9.9	6.5	521	26	2023-01-05	52.1	8.4	5.3	188	4	2023-01-10
						16	2023-01-10	45.3	8.6	6.4	174	20	2023-01-11	44.3	9.1	5.3	205	47	2023-01-15	48.2	8.8	6.8	186	42	2023-02-06	61.6	8.5	5.5	113	22	2023-01-11	50.4	8.4	5.6	215	54	2023-01-20	43.2	10.3	6.5	163	27	2023-01-06	52.7	8.4	6.1	177	5	2023-01-11
						17	2023-01-11	48.4	8.7	5.2	254	21	2023-01-12	47	8.6	5	228	48	2023-01-16	49.5	8.9	6.3	186	43	2023-02-07	56.5	8.7	5.2	124	23	2023-01-12	49.2	8.1	5.1	244	55	2023-01-21	49.3	9.2	6.5	150	28	2023-01-07	58.5	8.8	5.9	188	6	2023-01-12
						18	2023-01-12	45.9	8.3	5.9	252	22	2023-01-13	50.3	8.9	5.5	206	49	2023-01-17	51.8	8.3	5.7	164	44	2023-02-08	58.5	8.7	5.6	119	24	2023-01-13	52.4	8.2	4.7	177	56	2023-01-22	43.2	9.3	6.3	158	29	2023-01-08	45	8.4	5.9	198	7	2023-01-13
						19	2023-01-13	47.9	8.4	6.5	253	23	2023-01-14	50.6	8.9	5.1	195	50	2023-01-18	53.6	8.6	6.4	177	45	2023-02-09	54.2	8.8	7	112	25	2023-01-14	53.9	8.5	7.8	197	57	2023-01-23	44.8	9.2	6.4	154	30	2023-01-09	56.3	8.9	6	233	8	2023-01-14
						20	2023-01-14	47.9	8.1	5.7	196	24	2023-01-15	48.7	9	5.5	226	51	2023-01-19	51.4	8.6	6.8	169	46	2023-02-10	59.8	8.9	5	103	26	2023-01-15	50.9	8.6	5.2	201	58	2023-01-24	45.4	9.3	6.5	170	31	2023-01-10	57.6	8.9	6.1	203	9	2023-01-15
						21	2023-01-15	48.5	8.7	5.2	325	25	2023-01-16	52.2	9.1	5.7	189	52	2023-01-20	54.1	9.7	6.4	150	47	2023-02-11	52.3	8.5	5.7	115	27	2023-01-16	51.4	8.9	4.8	192	59	2023-01-25	53.9	9.7	6.3	172	32	2023-01-11	56.6	8.7	6.6	209	10	2023-01-16
						22	2023-01-16	47.5	7.8	5.6	785	26	2023-01-17	56	9.3	5.5	207	53	2023-01-21	53.7	8.5	6.6	174	48	2023-02-12	59.7	8.8	6	134	28	2023-01-17	52	8.4	5.4	198	60	2023-01-26	43.4	9.3	6.7	162	33	2023-01-12	59.8	8.8	6.3	202	11	2023-01-17
						23	2023-01-17	52.3	8.4	6	273	27	2023-01-18	51.8	8.9	5.9	227	54	2023-01-22	45.1	8.9	6.7	175	49	2023-02-13	67.3	8.9	5.6	154	29	2023-01-18	53	8.4	5.4	176	61	2023-01-27	46.8	9.5	6.5	169	34	2023-01-13	57.5	8.8	6.2	176	12	2023-01-18
						24	2023-01-18	46.2	8.4	5.5	249	28	2023-01-19	53	9.1	5.7	248	55	2023-01-23	53	8.5	7	204	50	2023-02-14	58.8	8.6	5.3	130	30	2023-01-19	52.7	8.4	5.2	195	62	2023-01-28	45.4	9.3	6.9	183	35	2023-01-14	60.8	8.8	5.6	190	13	2023-01-19
						25	2023-01-19	46.7	8.7	5.4	212	29	2023-01-20	57.8	9	5.3	213	56	2023-01-24	44.8	8.4	6.5	172	51	2023-02-15	62.5	8.7	4.9	145	31	2023-01-20	56.3	8.4	6.5	190	63	2023-01-29	44.4	9.1	6.2	185	36	2023-01-15	61.1	8.6	6	206	14	2023-01-20
						26	2023-01-20	55.8	8.6	6.3	270	30	2023-01-21	54.3	9	6.5	236	57	2023-01-25	48.9	8.3	6.5	501	52	2023-02-16	59.8	8.7	5	124	32	2023-01-21	57.8	8.6	5.6	194	64	2023-01-30	44.5	9.6	6.6	177	37	2023-01-16	59.7	9.1	5.4	905	15	2023-01-21
						27	2023-01-21	53.1	8.9	5.3	259	31	2023-01-22	54.8	10	5.8	229	58	2023-01-26	41.5	8.7	6.6	1118	53	2023-02-17	59.3	9.9	5.1	146	33	2023-01-22	53.6	8.5	6.3	255	65	2023-01-31	44.4	9.8	6.5	172	38	2023-01-17	55	8.4	5.4	209	16	2023-01-22
						28	2023-01-22	57.4	8.8	6.3	276	32	2023-01-23	54.7	9	6	228	59	2023-01-27	43.4	8.4	6.5	172	54	2023-02-18	62.1	9.9	5.4	133	34	2023-01-23	56.6	8.6	5.2	253	66	2023-02-01	43.3	9.4	6.5	182	39	2023-01-18	55.6	8.5	5.6	211	17	2023-01-23
						29	2023-01-23	50.9	8.7	5.7	256	33	2023-01-24	57.1	9	5.8	214	60	2023-01-28	41.5	8.4	6.6	197	55	2023-02-19	60.6	8.6	5.6	137	35	2023-01-24	53.9	8.3	5.1	248	67	2023-02-02	42.9	9.5	6.6	172	40	2023-01-19	53.6	8.8	6.6	205	18	2023-01-24
						30	2023-01-24	50	8.6	5.1	278	34	2023-01-25	56	9.3	5.4	241	61	2023-01-29	46.8	9.2	6.6	170	56	2023-02-20	56.8	8.8	5.4	161	36	2023-01-25	58.6	8.2	5.4	221	68	2023-02-03	44.6	9.7	6.4	189	41	2023-01-20	54.9	8.7	5.5	222	19	2023-01-25
						31	2023-01-25	51.3	8.5	5.4	239	35	2023-01-26	59.2	9.2	5.8	240	62	2023-01-30	44.1	8.6	6.4	177	57	2023-02-21	62.3	8.5	4.9	133	37	2023-01-26	49.7	8.4	5.3	276	69	2023-02-04	47.9	9.4	6.6	168	42	2023-01-21	54.8	9	5.7	209	20	2023-01-26
						32	2023-01-26	53	8.7	6.1	284	36	2023-01-27	58.2	9.1	6.2	254	63	2023-01-31	45.1	9.1	6.5	172	58	2023-02-22	56.4	9.3	6.2	802	38	2023-01-27	51.4	8.3	4.9	238	70	2023-02-05	39.9	11.1	6.4	158	43	2023-01-22	40.2	9	5.2	204	21	2023-01-27
						33	2023-01-27	48.4	8.8	5.1	257	37	2023-01-28	58.7	9.2	5.7	804	64	2023-02-01	43.2	8.7	6.5	191	59	2023-02-23	54.7	8.6	4.8	134	39	2023-01-28	58.7	8.8	6.1	218	71	2023-02-06	42.6	9.7	6.4	162	44	2023-01-23	58.5	8.9	6.1	196	22	2023-01-28
						34	2023-01-28	55.4	9	5.8	273	38	2023-01-29	58.2	8.8	5.3	270	65	2023-02-02	51.2	9.6	6.4	161	60	2023-02-24	58.4	9.1	5.2	129	40	2023-01-29	54.4	9	5.5	216	72	2023-02-07	49.8	9.7	6.3	153	45	2023-01-24	55.9	8.8	5.8	221	23	2023-01-29
						35	2023-01-29	54.4	8.8	5.9	231	39	2023-01-30	62.9	9.1	5.9	196	66	2023-02-03	48.4	8.6	6.4	157	61	2023-02-25	59.2	9.1	5.7	144	41	2023-01-30	58.1	8.4	5.1	255	73	2023-02-08	47.2	9.5	6.5	150	46	2023-01-25	56.8	8.6	6.4	220	24	2023-01-30
						36	2023-01-30	53.5	8.7	5.8	309	40	2023-01-31	56.1	8.9	5.9	211	67	2023-02-04	50.9	9.7	6.6	161	62	2023-02-26	59	9.4	5.4	141	42	2023-01-31	53.8	8.7	5.5	233	74	2023-02-09	42.6	9.3	6.6	187	47	2023-01-26	57.9	8.7	6.2	209	25	2023-01-31
						37	2023-01-31	50.5	8.8	5.1	293	41	2023-02-01	62.1	9	6.4	263	68	2023-02-05	41.9	8.7	6.5	175	63	2023-02-27	52.6	9.1	5.8	170	43	2023-02-01	52.5	8.7	5.6	215	75	2023-02-10	42.8	9.8	6.6	187	48	2023-01-27	56.6	8.7	6.1	227	26	2023-02-01
						38	2023-02-01	52.2	9	6.2	1154	42	2023-02-02	59.5	9.1	5.9	234	69	2023-02-06	41.9	8.4	6.4	164	64	2023-02-28	60.1	9.2	5.1	137	44	2023-02-02	57.8	8.5	6.4	206	76	2023-02-11	43.3	10.1	6.4	194	49	2023-01-28	57.9	9.3	5.7	215	27	2023-02-02
						39	2023-02-02	49.3	8.4	5.5	299	43	2023-02-03	58.1	9	6.3	223	70	2023-02-07	44	8.6	6.7	168	65	2023-03-01	61.4	9.1	5.5	168	45	2023-02-03	54.4	8.8	6	233	77	2023-02-12	41.5	9.5	6.2	178	50	2023-01-29	60.3	9.1	5.8	191	28	2023-02-03
						40	2023-02-03	52.4	8.7	5.5	229	44	2023-02-04	61.9	8.8	5.5	249	71	2023-02-08	49.1	8.6	6.3	184	66	2023-03-02	63.4	9.5	5.3	166	46	2023-02-04	54.9	8.6	5.7	187	78	2023-02-13	43.1	9.9	6.3	163	51	2023-01-30	61	8.9	6.4	195	29	2023-02-04
						41	2023-02-04	52.9	8.6	5.4	276	45	2023-02-05	64.6	9.3	6.1	253	72	2023-02-09	45.3	8.8	6.5	184	67	2023-03-03	56.6	9.3	5.2	139	47	2023-02-05	52.1	8.8	5.6	217	79	2023-02-14	43.4	9.6	6	168	52	2023-01-31	57.2	9.2	6	203	30	2023-02-05
						42	2023-02-05	56.6	9	6	318	46	2023-02-06	59.7	9.2	5.1	154	73	2023-02-10	48.2	8.9	6.5	177	68	2023-03-04	54.9	9.2	6	126	48	2023-02-06	61.1	8.8	5.7	241	80	2023-02-15	41.6	9.5	5.8	167	53	2023-02-01	63.9	9	6.1	200	31	2023-02-06
						43	2023-02-06	56.8	8.7	5.6	256	47	2023-02-07	58.5	9.2	6.6	223	74	2023-02-11	56.5	9	6.3	154	69	2023-03-05	56.4	9.1	5.4	149	49	2023-02-07	59	8.4	5.8	211	81	2023-02-16	46.2	9.8	6.4	186	54	2023-02-02	59.8	9	6.7	191	32	2023-02-07
						44	2023-02-07	54.3	8.8	6.2	274	48	2023-02-08	59.3	9	5.9	223	75	2023-02-12	46.5	8.5	6.5	185	70	2023-03-06	58	9.2	5	173	50	2023-02-08	52.9	9	5.9	191	82	2023-02-17	43.1	9.7	6.2	172	55	2023-02-03	59.5	9.2	6	212	33	2023-02-08
						45	2023-02-08	56	8.7	6	285	49	2023-02-09	61.1	9	6.8	175	76	2023-02-13	44.1	8.4	6.4	172	71	2023-03-07	57.5	9.2	5	159	51	2023-02-09	55.4	8.6	5.4	208	83	2023-02-18	41.8	9.8	6.4	142	56	2023-02-04	59.4	8.9	6.3	214	34	2023-02-09
						46	2023-02-09	50.2	8.8	6	272	50	2023-02-10	63.1	9.3	5.8	268	77	2023-02-14	50.1	9.1	6.4	165	72	2023-03-08	57.1	9	5.5	147	52	2023-02-10	53.7	8.5	5.8	215	84	2023-02-19	38.9	9.2	6.4	156	57	2023-02-05	60.9	9.3	6.1	183	35	2023-02-10
						47	2023-02-10	61.8	8.8	5.6	289	51	2023-02-11	61.1	9	6.2	189	78	2023-02-15	49.5	8.2	6.2	170	73	2023-03-09	57	9.2	5.7	157	53	2023-02-11	58.3	8.4	6	189	85	2023-02-20	36.7	9.3	6.3	146	58	2023-02-06	57.4	9	6.2	195	36	2023-02-11
						48	2023-02-11	50.9	8.8	7.2	255	52	2023-02-12	56.5	9.2	5.6	271	79	2023-02-16	44.5	8.7	5.9	196	74	2023-03-10	61.3	9.2	5.1	132	54	2023-02-12	56.1	8.4	5.4	190	86	2023-02-21	37.4	9.7	5.9	146	59	2023-02-07	57.4	9	6.2	240	37	2023-02-12
						49	2023-02-12	57.4	9.1	6.1	299	53	2023-02-13	58.7	9.5	6	224	80	2023-02-17	47.5	9.7	6.6	181	75	2023-03-11	60	9.1	5.9	155	55	2023-02-13	57.2	8.4	5.7	224	87	2023-02-22	47	9.1	6.3	162	60	2023-02-08	61.1	9.1	5.9	197	38	2023-02-13
						50	2023-02-13	55.3	9	5	255	54	2023-02-14	56	9	5.4	226	81	2023-02-18	47.6	8.8	6.5	189	76	2023-03-12	66.5	10	5.8	147	56	2023-02-14	51.7	8.8	5.7	182	88	2023-02-23	38.9	10.3	6.4	164	61	2023-02-09	53.3	8.9	5.8	189	39	2023-02-14
						51	2023-02-14	53.5	9.4	6.1	297	55	2023-02-15	53.2	9.9	5.2	241	82	2023-02-19	48.2	8.6	6.4	213	77	2023-03-13	60	9.5	5.5	132	57	2023-02-15	53.5	8.2	5	216	89	2023-02-24	43.1	10.1	6.2	156	62	2023-02-10	57.4	8.7	6.2	211	40	2023-02-15
						52	2023-02-15	46.9	8.9	6.2	494	56	2023-02-16	31.9	11.1	5.5	801	83	2023-02-20	49.1	8.9	6.5	198	78	2023-03-14	56.7	10.3	5.2	144	58	2023-02-16	56.3	9.3	5.1	1084	90	2023-02-25	47.9	10.6	6.1	153	63	2023-02-11	59.8	9.1	6.1	202	41	2023-02-16
						53	2023-02-16	49.6	8.7	4.9	473	57	2023-02-17	52.1	8.7	5.9	210	84	2023-02-21	44.3	8.1	5.9	218	79	2023-03-15	61.3	9.7	6	137	59	2023-02-17	54.7	8.4	5.4	206	91	2023-02-26	43.9	10.1	6.1	167	64	2023-02-12	54	8.6	6.1	170	42	2023-02-17
						54	2023-02-17	53	8.5	5.4	321	58	2023-02-18	54.7	9.1	5.4	201	85	2023-02-22	43.3	8.1	6.2	175	80	2023-03-16	59.3	9.3	5.6	143	60	2023-02-18	54.3	8.4	5.3	219	92	2023-02-27	44.7	9.5	6.2	151	65	2023-02-13	35.7	9	5.6	168	43	2023-02-18
						55	2023-02-18	54.3	8.9	5.4	265	59	2023-02-19	51.2	9	5.6	187	86	2023-02-23	43.7	8.7	6.1	173	81	2023-03-17	58.9	9.3	5.7	117	61	2023-02-19	55	8.3	5.1	202	93	2023-02-28	48.1	10.7	6.1	145	66	2023-02-14	59.9	9.1	6	182	44	2023-02-19
						56	2023-02-19	54	8.7	6	281	60	2023-02-20	51.5	8.7	5.8	238	87	2023-02-24	45.9	8.8	6.4	213	82	2023-03-18	63.5	9.2	5.2	130	62	2023-02-20	57.2	8.5	5.9	193	94	2023-03-01	47.9	10.1	6.2	141	67	2023-02-15	38.7	9.3	5.8	166	45	2023-02-20
						57	2023-02-20	58.8	8.8	6.2	252	61	2023-02-21	56.2	9	6	186	88	2023-02-25	46.2	10.2	6.4	179	83	2023-03-19	64.9	9.3	5.4	142	63	2023-02-21	57.6	8.5	6	220	95	2023-03-02	44.4	9.5	6.4	145	68	2023-02-16	58.1	9.4	6	187	46	2023-02-21
						58	2023-02-21	59.1	8.6	5.8	293	62	2023-02-22	58.4	8.9	5.8	227	89	2023-02-26	42	9.2	6.3	241	84	2023-03-20	62.1	9.2	6.1	150	64	2023-02-22	52.5	8.9	5.6	254	96	2023-03-03	44.1	9.3	6.5	118	69	2023-02-17	59.8	10.6	6.2	232	47	2023-02-22
						59	2023-02-22	51.2	8.8	5.5	260	63	2023-02-23	57.9	9.3	5.1	208	90	2023-02-27	48.4	9.1	6.3	305	85	2023-03-21	63.8	9.3	5.1	160	65	2023-02-23	55.8	8.6	6	192	97	2023-03-04	45.3	9.7	6	130	70	2023-02-18	63.3	8.9	6.2	223	48	2023-02-23
						60	2023-02-23	58.9	9.5	5.8	306	64	2023-02-24	59.4	9	5.7	223	91	2023-02-28	43.9	9.1	6.2	231	86	2023-03-22	63.6	9.2	5.3	139	66	2023-02-24	56.5	8.2	5.3	208	98	2023-03-05	43	9.8	7	145	71	2023-02-19	40.4	8.9	5.9	209	49	2023-02-24
						61	2023-02-24	52.6	8.9	5.1	302	65	2023-02-25	57.1	9	5.4	226	92	2023-03-01	43.2	8.7	6.7	240	87	2023-03-23	58.4	9.2	6.3	143	67	2023-02-25	54.9	8.7	5.6	225	99	2023-03-06	45.3	9.3	6.1	128	72	2023-02-20	55.6	9.2	6.1	191	50	2023-02-25
						62	2023-02-25	51.2	8.9	5.2	241	66	2023-02-26	57	9.1	5.4	202	93	2023-03-02	45	8.5	6.8	229	88	2023-03-24	71.8	9.2	5.9	144	68	2023-02-26	55	8.8	5.6	217	100	2023-03-07	40.9	9.6	6.1	152	73	2023-02-21	58.5	9	6	195	51	2023-02-26
						63	2023-02-26	41.9	8.9	4.4	290	67	2023-02-27	54.5	9	5.8	230	94	2023-03-03	48.4	8.8	6.3	210	89	2023-03-25	69	9.3	6.1	126	69	2023-02-27	57.8	8.7	5.8	222	101	2023-03-08	41.7	9.3	6.3	134	74	2023-02-22	60.8	9.3	6.4	184	52	2023-02-27
						64	2023-02-27	41.2	9.2	5.4	295	68	2023-02-28	55.9	9.2	5.8	227	95	2023-03-04	48.5	8.6	6.2	382	90	2023-03-26	62.3	9.3	4.7	149	70	2023-02-28	55.6	8.8	5.6	208	102	2023-03-09	42.3	9.8	6.2	142	75	2023-02-23	61.1	9.1	6.3	179	53	2023-02-28
						65	2023-02-28	44.2	9.5	4.5	302	69	2023-03-01	56.9	9.2	6.6	211	96	2023-03-05	44.8	8.9	6.4	867	91	2023-03-27	59.9	9.2	4.7	129	71	2023-03-01	54.5	8.9	5.7	206	103	2023-03-10	41.9	9.7	6.1	162	76	2023-02-24	57.6	9.3	6.1	204	54	2023-03-01
						66	2023-03-01	43.8	10	5.5	291	70	2023-03-02	56.8	9.2	5.8	240	97	2023-03-06	47.3	8.4	5.3	191	92	2023-03-28	58	9.4	5.2	147	72	2023-03-02	56.5	8.7	5.7	188	104	2023-03-11	42	9.2	6.2	142	77	2023-02-25	61	9.1	6.1	210	55	2023-03-02
						67	2023-03-02	49.2	10.2	5.6	272	71	2023-03-03	55.2	9.4	6	218	98	2023-03-07	47.6	9	5.7	214	93	2023-03-29	55.9	9.3	5.2	135	73	2023-03-03	55.1	8.9	6.2	191	105	2023-03-12	42.7	9.1	6.3	154	78	2023-02-26	55.8	9.1	6.2	218	56	2023-03-03
						68	2023-03-03	51.3	9.5	5.2	285	72	2023-03-04	59.5	9.2	6	244	99	2023-03-08	42.5	8.5	4.9	208	94	2023-03-30	58.5	9	5	145	74	2023-03-04	57.3	9	5.8	201	106	2023-03-13	42.6	9.2	6.2	141	79	2023-02-27	59.9	9.4	6.2	193	57	2023-03-04
						69	2023-03-04	49.2	9.1	6.1	286	73	2023-03-05	55.8	9	4.9	215	100	2023-03-09	44.9	8.8	6.2	200	95	2023-03-31	61.1	9.2	5.9	128	75	2023-03-05	57	8.8	5.2	161	107	2023-03-14	42.5	9.8	6.4	165	80	2023-02-28	63.5	9.3	6.3	179	58	2023-03-05
						70	2023-03-05	53.5	9.1	6.1	262	74	2023-03-06	52.7	9.1	6.3	211	101	2023-03-10	44.7	9.6	5.6	177	96	2023-04-01	59.5	9.2	5.2	146	76	2023-03-06	58.7	8.6	5.3	154	108	2023-03-15	42.7	9.7	6.4	175	81	2023-03-01	57.2	8.8	6.3	192	59	2023-03-06
						71	2023-03-06	53.5	9	6.3	298	75	2023-03-07	51.4	9	5.4	242	102	2023-03-11	41.2	8.6	6.3	188	97	2023-04-02	60.3	9.6	5.4	143	77	2023-03-07	56.2	8.7	6	188	109	2023-03-16	39.4	9.5	6.1	141	82	2023-03-02	62.9	9.1	6.2	197	60	2023-03-07
						72	2023-03-07	54.6	8.9	5.9	296	76	2023-03-08	56.5	9.4	5.3	232	103	2023-03-12	47.8	9.1	6	182	98	2023-04-03	56.1	9.3	5.6	113	78	2023-03-08	57.6	8.7	6.1	179	110	2023-03-17	39.2	9.1	6.1	155	83	2023-03-03	59.9	9.3	6.2	187	61	2023-03-08
						73	2023-03-08	54.3	9.1	6.2	228	77	2023-03-09	53.6	9.3	5.3	228	104	2023-03-13	46.3	8.8	5.9	207	99	2023-04-04	53.7	9.3	5.4	143	79	2023-03-09	54.2	8.8	5.3	163	111	2023-03-18	41.2	9.5	6.3	156	84	2023-03-04	59.4	9.2	6.2	182	62	2023-03-09
						74	2023-03-09	54.4	9.2	5.3	261	78	2023-03-10	34.9	9	6.1	245	105	2023-03-14	44.4	9.1	6.4	172	100	2023-04-05	43.3	9.4	5.1	315	80	2023-03-10	56.1	8.6	5.6	212	112	2023-03-19	43.6	9.7	6.4	151	85	2023-03-05	60.1	9.4	6.7	192	63	2023-03-10
						75	2023-03-10	54.8	8.7	6.1	251	79	2023-03-11	51.5	9.2	5.7	215	106	2023-03-15	37.1	9	6.7	179	101	2023-04-06	56.9	9	6	820	81	2023-03-11	53.6	8.6	5.6	177	113	2023-03-20	42.4	9.2	6.3	175	86	2023-03-06	40.9	9.1	6.7	183	64	2023-03-11
						76	2023-03-11	55.5	9.1	5.9	254	80	2023-03-12	56.3	9.3	6	240	107	2023-03-16	40.4	8.7	6.3	195	102	2023-04-07	56.7	9.2	5.1	155	82	2023-03-12	54.3	8.8	5.6	174	114	2023-03-21	44.3	9.2	6	158	87	2023-03-07	59.1	9.7	6.4	207	65	2023-03-12
						77	2023-03-12	56.4	8.9	5.6	193	81	2023-03-13	51.7	9.4	5.2	209	108	2023-03-17	48.1	10	6	172							83	2023-03-13	49.9	8.8	5.1	179	115	2023-03-22	42.4	9.2	6.3	148	88	2023-03-08	60	9.2	6.1	178	66	2023-03-13
						78	2023-03-13	53.8	8.7	5.8	243	82	2023-03-14	53.6	9.4	5.1	209	109	2023-03-18	45.5	8.9	5.9	173							84	2023-03-14	54.1	8.8	6.1	171	116	2023-03-23	44.2	9.5	6.1	157	89	2023-03-09	53.2	9.3	6.2	206	67	2023-03-14
						79	2023-03-14	56.5	9	6	245	83	2023-03-15	53.7	9.3	5.3	215	110	2023-03-19	43.3	9.1	6.2	181							85	2023-03-15	52.8	8.7	5.6	175	117	2023-03-24	41	9	6.2	160	90	2023-03-10	58.7	9.4	6.2	172	68	2023-03-15
						80	2023-03-15	52.4	8.9	6.1	245	84	2023-03-16	54.2	9.2	5.3	193	111	2023-03-20	45.5	9.1	6.2	184							86	2023-03-16	51.2	8.9	6.1	179	118	2023-03-25	44.3	9.5	6.3	149	91	2023-03-11	58.6	9.4	6	190	69	2023-03-16
						81	2023-03-16	56.4	8.9	6.3	219	85	2023-03-17	54.5	9.2	5	183	112	2023-03-21	43.4	9.1	6.1	193							87	2023-03-17	53	9.3	5.2	145	119	2023-03-26	44.6	10.1	6.1	145	92	2023-03-12	59.5	9	6.1	165	70	2023-03-17
						82	2023-03-17	60.1	9.8	5.1	193	86	2023-03-18	55	9.6	5.7	209	113	2023-03-22	49.1	9	6.2	191							88	2023-03-18	57.7	8.7	6	186	120	2023-03-27	39.1	9.7	5.7	170	93	2023-03-13	56.2	9.1	6.1	191	71	2023-03-18
						83	2023-03-18	54.9	9.1	5.6	264	87	2023-03-19	58.1	9.2	5.5	207	114	2023-03-23	47.5	9.2	6.1	198							89	2023-03-19	53.8	8.8	5.8	182	121	2023-03-28	42.2	9.3	6.1	159	94	2023-03-14	62	9.3	6.4	190	72	2023-03-19
						84	2023-03-19	54.8	9.1	6.2	235	88	2023-03-20	58.1	9.3	5.4	208	115	2023-03-24	45.5	9	5.8	167							90	2023-03-20	55.1	9	6.3	178	122	2023-03-29	40.1	9.3	6	140	95	2023-03-15	39.5	9.1	5.8	172	73	2023-03-20
						85	2023-03-20	53.5	9	5.7	228	89	2023-03-21	51.9	9.1	5.5	221	116	2023-03-25	48.9	8.9	7.7	185							91	2023-03-21	51.3	9	5.8	193	123	2023-03-30	44.9	10.2	6.1	136	96	2023-03-16	42.7	9.4	5.7	165	74	2023-03-21
						86	2023-03-21	55.7	8.9	6	229	90	2023-03-22	53.1	9.1	5.2	218	117	2023-03-26	44.6	8.7	6	205							92	2023-03-22	57.2	9.2	5.3	172	124	2023-03-31	40.2	8.9	6	158	97	2023-03-17	37.1	9.1	6	184	75	2023-03-22
						87	2023-03-22	54.9	8.9	6.2	221	91	2023-03-23	54.7	9.2	5.2	199	118	2023-03-27	47.8	8.9	6.6	192							93	2023-03-23	54.2	8.9	5.8	185	125	2023-04-01	43.7	9.8	6	162	98	2023-03-18	62.8	9.3	6.3	209	76	2023-03-23
						88	2023-03-23	55	9	5.8	226	92	2023-03-24	50.6	8.8	5.5	231	119	2023-03-28	50.3	9	5.9	188							94	2023-03-24	57.1	9	5.6	184	126	2023-04-02	33.1	9.5	6.3	136	99	2023-03-19	59.9	9.6	6.4	185	77	2023-03-24
						89	2023-03-24	57.1	9	5.8	207	93	2023-03-25	53.1	9.2	5.1	195	120	2023-03-29	48.1	9.1	6.2	194							95	2023-03-25	57.2	8.7	5.4	163	127	2023-04-03	47.2	9.8	6.2	182	100	2023-03-20	59.3	9.4	6.3	194	78	2023-03-25
						90	2023-03-25	51	8.9	6.2	220	94	2023-03-26	55.3	9.2	5.4	222	121	2023-03-30	46.1	8.9	6	188							96	2023-03-26	54.2	8.8	5.1	177	128	2023-04-04	41.6	10	7	147	101	2023-03-21	60.7	9.2	5.8	188	79	2023-03-26
						91	2023-03-26	52.4	9	5.4	245	95	2023-03-27	49.9	8.9	4.8	218	122	2023-03-31	46.2	8.8	6	190							97	2023-03-27	55.5	8.8	5.3	187	129	2023-04-05	37.3	9.4	5.5	150	102	2023-03-22	61.7	9	6.2	192	80	2023-03-27
						92	2023-03-27	55.7	8.9	6.1	210	96	2023-03-28	53.4	9.1	5.2	233	123	2023-04-01	28.8	8.9	5.9	190							98	2023-03-28	54.1	9	5.6	208	130	2023-04-06	43.2	9.6	6.3	178	103	2023-03-23	62.3	9.2	6.3	218	81	2023-03-28
		15.57				93	2023-03-28	57.2	8.9	5.4	245	97	2023-03-29	50	9.1	4.9	213	124	2023-04-02	31.9	8.9	6	176							99	2023-03-29	57.6	8.9	5.6	164	131	2023-04-07	42.2	9.1	6.5	163	104	2023-03-24	55.7	9.1	6	178	82	2023-03-29
		25.45				94	2023-03-29	50.4	9.2	5.6	208	98	2023-03-30	52.5	9.1	5.1	202	125	2023-04-03	40.2	8.6	6.1	151							100	2023-03-30	55.6	9.2	5.6	198	132	2023-04-08	39.5	8.6	6.3	160	105	2023-03-25	59.6	9.3	5.9	193	83	2023-03-30
		7.51				95	2023-03-30	53.9	9.2	6.3	220	99	2023-03-31	51.1	9	5.3	203	126	2023-04-04	45.9	8.9	6.2	175							101	2023-03-31	56.2	9.2	5.4	172	133	2023-04-09	44	9.4	5.9	143	106	2023-03-26	55.5	9.1	6.2	193	84	2023-03-31
		13.21				96	2023-03-31	52.6	9.4	5	236	100	2023-04-01	48	9	4.6	243	127	2023-04-05	44.1	9	6.1	592							102	2023-04-01	55	9	5.2	197	134	2023-04-10	48.1	9.8	5.6	145	107	2023-03-27	42.7	9.2	6.2	201	85	2023-04-01
		12.51				97	2023-04-01	52.8	9.3	5.6	232	101	2023-04-02	49.1	9.1	5.8	210	128	2023-04-06	41	8.7	5.7	652							103	2023-04-02	52.5	9	5.5	164	135	2023-04-11	43.5	9	5.9	175	108	2023-03-28	57.6	9.1	6.3	210	86	2023-04-02
		5.01				98	2023-04-02	51.4	9.1	5.9	207	102	2023-04-03	48.7	9.2	4.7	216	129	2023-04-07	43.6	8.6	5.6	195							104	2023-04-03	53.3	9.3	5	194	136	2023-04-12	40.8	9.8	6	157	109	2023-03-29	57.2	8.8	6.2	180	87	2023-04-03
		4				99	2023-04-03	53.1	9.3	5.1	206	103	2023-04-04	55	9.2	5.4	211	130	2023-04-08	52.9	9	6.1	176							105	2023-04-04	54.4	9.1	5.5	196	137	2023-04-13	41.3	9.1	5.9	161	110	2023-03-30	58.7	9.2	5.4	200	88	2023-04-04
		3.03				100	2023-04-04	49.6	9.1	6.1	216	104	2023-04-05	49.6	9.4	4.9	208	131	2023-04-09	45.2	9.6	5.6	173							106	2023-04-05	53.7	8.8	5.1	225	138	2023-04-14	40.4	9.6	6.2	196	111	2023-03-31	55.2	9.3	6.1	212	89	2023-04-05
		3.01				101	2023-04-05	50	9	5.2	208	105	2023-04-06	47.8	9.2	4.9	190	132	2023-04-10	46	9.1	5.9	182							107	2023-04-06	50.8	9.1	5.7	188	139	2023-04-15	17.1	9.5	5.9	160	112	2023-04-01	54.7	9.3	5.9	192	90	2023-04-06
		2.5				102	2023-04-06	55.8	8.8	6.1	203	106	2023-04-07	48.2	9.1	5.1	227	133	2023-04-11	41.5	8.6	6	179							108	2023-04-07	53.7	9	5.5	195							113	2023-04-02	56.5	9.3	6.2	179	91	2023-04-07
		1.5				103	2023-04-07	53	9.2	5.1	208	107	2023-04-08	51.6	9.2	5.5	206	134	2023-04-12	45.9	9.1	5.7	190							109	2023-04-08	59.3	8.9	5.9	233							114	2023-04-03	54.3	9.1	5.5	230	92	2023-04-08
		1.53				104	2023-04-08	51.5	9.1	6.3	202	108	2023-04-09	55	9.5	5.5	246	135	2023-04-13	43.3	8.8	6	203							110	2023-04-09	55.4	9	5.4	201							115	2023-04-04	58.6	9.8	6	205	93	2023-04-09
		1.11				105	2023-04-09	54.1	9.1	5.4	220	109	2023-04-10	48.6	9.3	4.8	200													111	2023-04-10	53.7	8.9	5.4	200							116	2023-04-05	56.6	9.3	5.6	190	94	2023-04-10
		1				106	2023-04-10	54.2	9.3	5.3	233	110	2023-04-11	46.8	9	4.7	221													112	2023-04-11	52.8	9	5.5	214							117	2023-04-06	54.4	9.2	5.8	185	95	2023-04-11
		0.55				107	2023-04-11	48.9	9.1	5.9	229	111	2023-04-12	46.8	9	4.5	235													113	2023-04-12	47.9	8.9	5.6	175							118	2023-04-07	54.5	9	5.7	216	96	2023-04-12
		0.55				108	2023-04-12	54	9.4	5.8	202	112	2023-04-13	44.5	8.8	4.6	199													114	2023-04-13	55.4	9	5.6	202							119	2023-04-08	51.6	9	6.4	161	97	2023-04-13
		0.44				109	2023-04-13	48.7	9	5.6	197	113	2023-04-14	48.4	9.2	4.8	213																									120	2023-04-09	61.7	9.8	6	207	98	2023-04-14
		0.39				110	2023-04-14	57.6	9.2	6.1	201	114	2023-04-15	12.3	8.6	4.1	196																									121	2023-04-10	55.4	9.2	6	170	99	2023-04-15
		0.39				111	2023-04-15	19.8	8.6	5.2	176																															122	2023-04-11	56.8	9	6.1	232
		0.33																																								123	2023-04-12	56.1	9.5	5.9	192
		0.26																																								124	2023-04-13	53.7	9.4	5.6	222
		0.11																																								125	2023-04-14	59.8	9.2	6.4	186
		0.02																																								126	2023-04-15	19.7	9	4.6	187
		0.02
		74.91	75.05		75.72
		75.05	75.45		75.69							70.45	74.42	74.51	73.1	77.38	75.54	77.2
		75.45	75.54		79.18							71.78	76.19	73.27	73.85	77.36	77.2	77.79
		75.54	77.2		77.38							72.41	76.37	72.27	75.96	78.32	77.79	77.61
		77.2	77.79		77.36							72.84	67.22	74.7	76.37	78.32	77.61	78.84
		77.79	77.61		78.32							73.28	72.74	71.83	70.84	75.72	74.91	75.05
		77.61	78.84		78.32							73.99	69.89	73.4	73.26	75.69	75.05	75.45
												76.35	69.15	72.72	72.53	79.18	75.45	75.54
							73.28	72.74	71.83	70.84	75.72	74.91	75.05
							73.99	69.89	73.4	73.26	75.69	75.05	75.45
							76.35	69.15	72.72	72.53	79.18	75.45	75.54
							70.45	74.42	74.51	73.1	77.38	75.54	77.2
							71.78	76.19	73.27	73.85	77.36	77.2	77.79
							72.41	76.37	72.27	75.96	78.32	77.79	77.61
							72.84	67.22	74.7	76.37	78.32	77.61	78.84
							73	72	73	73	77	76	76
[truncated: 130 more columns]
