# Supplementary material for: Effects of chromium propionate supplementation on production performance, blood parameters, ruminal fermentation indices, and microbial diversity in heat-stressed Holstein dairy cows
Source: Front Vet Sci. 2025 Sep 1;12:1651670. doi: 10.3389/fvets.2025.1651670 (PMC12434968; doi:10.3389/fvets.2025.1651670)
Supplement: Supplementary file 2 [file Table_2.xlsx]

## Sheet: 待挤厅2018
陕西农垦牧业牧场温湿度监测
说明：
1. THI69-73时轻度热应激，74-79时中度热应激，80-87时严重热应激，>87时生命危险。
2. 温湿度检测的时间范围：早上7:00-9:00，中午13:00-15:00，晚上21:00-00:00
日期	天气预报温度/下雨		早上				中午				晚上				检查人
		牛舍	检测时间	待挤区温度	待挤区湿度	THI	检测时间	待挤区温度	待挤区湿度	THI	检测时间	待挤区温度	待挤区湿度	THI
															早班	中班	夜班
2018-03-26
2018-03-27
2018-03-28
2018-03-29
2018-03-30
2018-03-31
2018-04-01
2018-04-02
2018-04-03
2018-04-04
2018-04-05
2018-04-06
2018-04-07
2018-04-08
2018-04-09
2018-04-10
2018-04-11
2018-04-12
2018-04-13
2018-04-14
2018-04-15
2018-04-16
2018-04-17
2018-04-18
2018-04-19
2018-04-20
2018-04-21
2018-04-22
2018-04-23
2018-04-24
2018-04-25
2018-04-26
2018-04-27
2018-04-28
2018-04-29
2018-04-30
2018-05-01
2018-05-02
2018-05-03
2018-05-04
2018-05-05
2018-05-06
2018-05-07
2018-05-08
2018-05-09
2018-05-10
2018-05-11
2018-05-12
2018-05-13
2018-05-14
2018-05-15
2018-05-16
2018-05-17
2018-05-18
2018-05-19
2018-05-20
2018-05-21
2018-05-22
2018-05-23
2018-05-24
2018-05-25
2018-05-26
2018-05-27
2018-05-28
2018-05-29
2018-05-30
2018-05-31
2018-06-01
2018-06-02
2018-06-03
2018-06-04
2018-06-05
2018-06-06
2018-06-07
2018-06-08
2018-06-09
2018-06-10
2018-06-11
2018-06-12
2018-06-13
2018-06-14
2018-06-15
2018-06-16
2018-06-17
2018-06-18
2018-06-19
2018-06-20
2018-06-21
2018-06-22
2018-06-23
2018-06-24
2018-06-25
2018-06-26
2018-06-27
2018-06-28
2018-06-29
2018-06-30
2018-07-01
2018-07-02
2018-07-03
2018-07-04
2018-07-05
2018-07-06
2018-07-07
2018-07-08
2018-07-09
2018-07-10
2018-07-11
2018-07-12
2018-07-13
2018-07-14
2018-07-15
2018-07-16
2018-07-17
2018-07-18
2018-07-19
2018-07-20
2018-07-21
2018-07-22
2018-07-23
2018-07-24
2018-07-25
2018-07-26
2018-07-27
2018-07-28
2018-07-29
2018-07-30
2018-07-31
2018-08-01
2018-08-02
2018-08-03
2018-08-04
2018-08-05
2018-08-06
2018-08-07
2018-08-08
2018-08-09
2018-08-10
2018-08-11
2018-08-12
2018-08-13
2018-08-14
2018-08-15
2018-08-16
2018-08-17
2018-08-18
2018-08-19
2018-08-20
2018-08-21
2018-08-22
2018-08-23

## Sheet: 犊牛组温湿度
中垦华山牧场犊牛岛温湿度监测
日期	早上（7:00-9:00）				上午（10:00-11:00）				中午（13:00-15:00）				下午（16：00-18:00）					检测人
	位置	检测时间	温度	湿度	THI	检测时间	温度	湿度	THI	检测时间	温度	湿度	THI	检测时间	温度	湿度	THI
2018-03-26	内
	外
2018-03-27	内
	外
2018-03-28	内
	外
2018-03-29	内
	外
2018-03-30	内
	外
2018-03-31	内
	外
2018-04-01	内
	外
2018-04-02	内
	外
2018-04-03	内
	外
2018-04-04	内
	外
2018-04-05	内
	外
2018-04-06	内
	外
2018-04-07	内
	外
2018-04-08	内
	外
2018-04-09	内
	外
2018-04-10	内
	外
2018-04-11	内
	外
2018-04-12	内
	外
2018-04-13	内
	外
2018-04-14	内
	外
2018-04-15	内
	外
2018-04-16	内
	外
2018-04-17	内
	外
2018-04-18	内
	外
2018-04-19	内
	外
2018-04-20	内
	外
2018-04-21	内
	外
2018-04-22	内
	外
2018-04-23	内
	外
2018-04-24	内
	外
2018-04-25	内
	外
2018-04-26	内
	外
2018-04-27	内
	外
2018-04-28	内
	外
2018-04-29	内
	外
2018-04-30	内
	外
2018-05-01	内
	外
2018-05-02	内
	外
2018-05-03	内
	外
2018-05-04	内
	外
2018-05-05	内
	外
2018-05-06	内
	外
2018-05-07	内
	外
2018-05-08	内
	外
2018-05-09	内
	外
2018-05-10	内
	外
2018-05-11	内
	外
2018-05-12	内
	外
2018-05-13	内
	外
2018-05-14	内
	外
2018-05-15	内
	外
2018-05-16	内
	外
2018-05-17	内
	外
2018-05-18	内
	外
2018-05-19	内
	外
2018-05-20	内
	外
2018-05-21	内
	外
2018-05-22	内
	外
2018-05-23	内
	外
2018-05-24	内
	外
2018-05-25	内
	外
2018-05-26	内
	外
2018-05-27	内
	外
2018-05-28	内
	外
2018-05-29	内
	外
2018-05-30	内
	外
2018-05-31	内
	外
2018-06-01	内
	外
2018-06-02	内
	外
2018-06-03	内
	外
2018-06-04	内
	外
2018-06-05	内
	外
2018-06-06	内
	外
2018-06-07	内
	外
2018-06-08	内
	外
2018-06-09	内
	外
2018-06-10	内
	外
2018-06-11	内
	外
2018-06-12	内
	外
2018-06-13	内
	外
2018-06-14	内
	外
2018-06-15	内
	外
2018-06-16	内
	外
2018-06-17	内
	外
2018-06-18	内
	外
2018-06-19	内
	外
2018-06-20	内
	外
2018-06-21	内
	外
2018-06-22	内
	外
2018-06-23	内
	外
2018-06-24	内
	外
2018-06-25	内
	外
2018-06-26	内
	外
2018-06-27	内
	外
2018-06-28	内
	外
2018-06-29	内
	外
2018-06-30	内
	外
2018-07-01	内
	外
2018-07-02	内
	外
2018-07-03	内
	外
2018-07-04	内
	外
2018-07-05	内
	外
2018-07-06	内
	外
2018-07-07	内
	外
2018-07-08	内
	外
2018-07-09	内
	外
2018-07-10	内
	外
2018-07-11	内
	外
2018-07-12	内
	外
2018-07-13	内
	外
2018-07-14	内
	外
2018-07-15	内
	外
2018-07-16	内
	外
2018-07-17	内
	外
2018-07-18	内
	外
2018-07-19	内
	外
2018-07-20	内
	外
2018-07-21	内
	外
2018-07-22	内
	外
2018-07-23	内
	外
2018-07-24	内
	外
2018-07-25	内
	外
2018-07-26	内
	外
2018-07-27	内
	外
2018-07-28	内
	外
2018-07-29	内
	外
2018-07-30	内
	外
2018-07-31	内
	外
2018-08-01	内
	外
2018-08-02	内
	外
2018-08-03	内
	外
2018-08-04	内
	外
2018-08-05	内
	外
2018-08-06	内
	外
2018-08-07	内
	外
2018-08-08	内
	外
2018-08-09	内
	外
2018-08-10	内
	外

## Sheet: 2020年温度
Date	Average value	Morning	Noon	evening	Maximum temperature	Minimum temperature
2020-04-21	61.9581	60.8863	64.1426	60.8456	21.3	14.5
2020-04-22	61.2562	59.125	63.429	61.2145	20.8	12.1
2020-04-23	59.0665	52.9597	64.1943	60.0455	21.9	8.4
2020-04-24	59.5461	51.6214	65.0809	61.9359	23.3	6.6
2020-04-25	62.022	52.6557	70.2265	63.1838	28.3	8.1
2020-04-26	64.7047	55.9927	71.2	66.9214	29.1	10.3
2020-04-27	64.4931	60.162	69.3275	63.9899	24.8	14.8
2020-04-28	67.0855	61.0222	71.615	68.6194	27.4	15.1
2020-04-29	68.8575	63.8613	73.7349	68.9764	30	17.6
2020-04-30	69.3752	64.0986	74.9946	69.0325	31.1	16
2020-05-01	69.9414	65.6439	76.4812	67.6991	33	16.4
2020-05-02	71.1408	67.3996	76.3997	69.6231	33.8	19.1
2020-05-03	72.3336	67.2393	77.5345	72.2271	34.9	16.8
2020-05-04	70.48	69.6626	78.2744	63.5031	32.1	17
2020-05-05	66.5769	61.4076	70.0838	68.2395	24.3	15.7
2020-05-06	68.4589	67.59	71.8876	65.8991	25.4	18.8
2020-05-07	64.4901	65.0386	65.6382	62.7935	20.2	16.4
2020-05-08	67.9509	64.0584	71.5932	68.2012	25.2	16.9
2020-05-09	59.4434	59.6772	59.423	59.2299	17.5	14
2020-05-10	64.3781	57.6648	68.8839	66.5858	25	12.4
2020-05-11	63.8551	63.2538	66.3922	61.9193	23	16
2020-05-12	65.8667	59.63	72.13	65.84	27	12.4
2020-05-13	64.7667	61.32	68.6	64.38	22.1	15.5
2020-05-14	66.44	61.14	71.57	66.61	26.2	14.5
2020-05-15	70.1067	63.66	74.76	71.9	29.5	14.9
2020-05-16	72.84	69.38	77.53	71.61	32.1	19.7
2020-05-17	72.2833	67.52	79.65	69.68	34.5	18.8
2020-05-18	66.0633	62.5	70.24	65.45	27.6	15.4
2020-05-19	65.65	64.26	66.85	65.84	22.2	16.5
2020-05-20	68.46	64.2	72.2	68.98	25.4	13.5
2020-05-21	70.46	66.07	75.6	69.71	29.9	18.4
2020-05-22	70.2367	66.33	73.89	70.49	31	18.6
2020-05-23	71.9833	70.11	75.5	70.34	32.5	20.3
2020-05-24	68.4467	67.95	70.71	66.68	27.9	18.8
2020-05-25	69.8967	67.34	73.25	69.1	30.6	17.9
2020-05-26	69.67	66.82	73.82	68.37	31.2	17.7
2020-05-27	69.3767	66.45	74.36	67.32	30.7	17.7
2020-05-28	70.56	66.1	75.29	70.29	31.7	18.4
2020-05-29	71.41	66.74	76.43	71.06	31.8	17.1
2020-05-30	54.9467	71.37	36.5	56.97	32.8	21.1
2020-05-31	71.28	68.53	74.52	70.79	35	20.2
2020-06-01	72.3833	70.93	77.05	69.17	30.2	20.7
2020-06-02	70.6267	68.47	74.36	69.05	29.5	21
2020-06-03	71.8133	65.91	77.91	71.62	36.1	17.6
2020-06-04	72.7667	67.16	77.24	73.9	35.7	20
2020-06-05	75.8867	71.07	80.64	75.95	37.7	23.5
2020-06-06	75.6667	74.07	78.29	74.64	36	21.7
2020-06-07	75.9433	73.04	78.5	76.29	34.4	21.7
2020-06-08	68.1533	72.86	66.33	65.27	26.4	17.6
2020-06-09	67.27	65.4	68.29	68.12	21.2	17.5
2020-06-10	73.3433	69.15	76.22	74.66	28.4	19.1
2020-06-11	74.22	72.83	75.94	73.89	26	20.4
2020-06-12	75.39	72.57	76.59	77.01	29	22.1
2020-06-13	76.4833	74.13	82.25	73.07	38	23
2020-06-14	74.82	72.45	76.62	75.39	32.9	22.2
2020-06-15	81.81	61.9	89.97	93.56	25.1	21.9
2020-06-16	67.38	67.52	67.91	66.71	20.9	19.4
2020-06-17	68.2567	66.45	70.38	67.94	22.9	18.3
2020-06-18	74.22	66.44	79.62	76.6	32.6	15.5
2020-06-19	76.0867	72.29	78.55	77.42	30.4	22
2020-06-20	76.1933	73.37	78.85	76.36	32.7	22.6
2020-06-21	75.05	72.8	77.68	74.67	31.9	21.2
2020-06-22	80.7633	89.6	70.03	82.66	28.9	21.1
2020-06-23	75.2333	72.21	77.74	75.75	30.5	21.5
2020-06-24	76.21	73.54	80.71	74.38	33.9	22.4
2020-06-25	77.1933	70.37	81.21	80	32.6	21.2
2020-06-26	72.8733	73.5	73.9	71.22	25.5	20.7
2020-06-27	74.32	72.2	75.58	75.18	25.9	21.1
2020-06-28	75.3833	74.01	77.51	74.63	28.2	22.5
2020-06-29	76.6967	72.77	79.26	78.06	28.8	21.9
2020-06-30	78.35	76.97	81.43	76.65	37.9	24.4
2020-07-01	76.92	75.2	80.17	75.39	29.4	24.3
2020-07-02	77.6033	74.12	81.59	77.1	33.9	22.8
2020-07-03	78.3867	75.58	82.59	76.99	37.6	23.7
2020-07-04	77.88	76.19	80.96	76.49	31.9	24.5
2020-07-05	76.6067	74.64	80.82	74.36	33.1	23.3
2020-07-06	77.96	72.18	82.54	79.16	35.2	20.8
2020-07-07	80.08	76.67	83.12	80.45	37.3	24.1
2020-07-08	80.3933	77.72	84.58	78.88	36.3	25
2020-07-09	79.7433	75.88	82.19	81.16	35.8	25
2020-07-10	77.6267	77.35	78.65	76.88	29.1	25.6
2020-07-11	72.82	75.27	72.88	70.31	25	20.3
2020-07-12	72.29	68.34	74.91	73.62	26.8	20
2020-07-13	77	74.5	80.73	75.77	31.2	21.9
2020-07-14	74.4067	74.38	75.7	73.14	26.9	22
2020-07-15	76.56	73.65	78.89	77.14	30.4	20.8
2020-07-16	77.0067	75.68	80.52	74.82	29.7	22.4
2020-07-17	73.5433	71.02	76.33	73.28	28.2	20
2020-07-18	74.1967	71.57	76.99	74.03	27.5	20.5
2020-07-19	77.0033	73.55	81.93	75.53	31	21.1
2020-07-20	77.65	73.75	81.8	77.4	33.5	21.9
2020-07-21	76.8233	75.68	77.4	77.39	27.7	24.8
2020-07-22	73.0567	71.52	74.37	73.28	26.2	21.1
2020-07-23	74.35	73.77	76.14	73.14	27.5	21.7
2020-07-24	74.2967	70.68	76.66	75.55	27.4	16.9
2020-07-25	72.1767	72.96	73.53	70.04	25	20.1
2020-07-26	76.0433	70.22	79.66	78.25	29.3	20.1
2020-07-27	78.5233	75.57	81.94	78.06	31.6	22.7
2020-07-28	78.8733	76.07	82.46	78.09	31.7	23.7
2020-07-29	80.1536	76.6983	84.4184	79.3441	34.2	24.9
2020-07-30	79.7509	78.7374	82.762	77.7532	34	25.3
2020-07-31	80.25	77.05	83	80.7	32.7	24.4
2020-08-01	80.4467	79.1	82.89	79.35	30.6	25.2
2020-08-02	80.8467	77.7	83.7	81.14	33.6	24.9
2020-08-03	81.5967	79.26	84.56	80.97	34.9	25.8
2020-08-04	81.4167	77.99	84.92	81.34	35.2	25.8
2020-08-05	83.23	80.22	87.07	82.4	36.3	26.4
2020-08-06	78.9267	79.27	80.65	76.86	28.7	24.1
2020-08-07	76.87	74.82	77.82	77.97	26.3	23.4
2020-08-08	79.2967	76.98	83.63	77.28	33.5	24.2
2020-08-09	81.05	76.35	85.16	81.64	34.5	21.4
2020-08-10	79.4133	74.3	83.18	80.76	33.2	22.9
2020-08-11	80.7767	79.34	83.31	79.68	32.3	26.7
2020-08-12	78.2433	78.3	83.85	72.58	33	21.8
2020-08-13	76.1167	71.63	80.09	76.63	31.5	20.7
2020-08-14	74.6467	73.73	78.21	72	28.2	22
2020-08-15	72.9167	71.55	74.44	72.76	25.1	21.1
2020-08-16	74.2267	73.15	75.07	74.46	24.9	21.3
2020-08-17	74.4133	74.51	77.46	71.27	30	22
2020-08-18	71.8867	70.73	73.27	71.66	25	20.9
2020-08-19	70.2567	68.14	71.2	71.43	22.9	19.3
2020-08-20	72.3533	70.52	75.57	70.97	26.5	20.4
2020-08-21	72.0133	69.72	75.82	70.5	27.5	20
2020-08-22	73.2833	69.37	78	72.48	28.8	20.7
2020-08-23	75.7733	71.89	82.5	72.93	33.5	20.4
2020-08-24	75.4833	71.44	79.79	75.22	32.7	22
2020-08-25	75.3533	70.43	80.55	75.08	31.3	20
2020-08-26	74.3033	70.69	78.28	73.94	31.3	20.8
2020-08-27	76.0233	71.88	80.58	75.61	32.1	21.6
2020-08-28	77.2867	72.45	81.81	77.6	32	22.1
2020-08-29	77.9033	74.67	82.32	76.72	34.7	23.5
2020-08-30	73.8067	72.63	78.12	70.67	29.5	22.1
2020-08-31	71.58	68.49	75.71	70.54	27.7	19.7
2020-09-01	70.6633	67.01	73.68	71.3	26.6	18.6
2020-09-02	71.32	68.34	76.16	69.46	29.3	18.9
2020-09-03	70.1833	66.22	77.15	67.18	30.1	18.2
2020-09-04	70.1333	63.43	76.67	70.3	31.2	16.6
2020-09-05	71.6167	67.03	76.42	71.4	29.1	19.5
2020-09-06	74.7667	70.94	79.36	74	32.4	21.2
2020-09-07	73.4133	68.63	80.52	71.09	32.8	19.3
2020-09-08	73.1467	67.77	79.35	72.32	31	18.7
2020-09-09	71.2367	70.09	73.72	69.9	25.8	20.5
2020-09-10	73.33	69.31	77.17	73.51	30	19.9
2020-09-11	73.46	69.08	77.96	73.34	29	19.7
2020-09-12	73.14	69.83	77.38	72.21	29.8	20
2020-09-13	71.69	68.66	74.93	71.48	30.2	20.3
2020-09-14	72.4767	70.21	75.21	72.01	27.5	21.7
2020-09-15	72.2533	71.06	76.25	69.45	29.2	21.1
2020-09-16	66.35	64.08	69.45	65.52	24.7	16.2
2020-09-17	67.2633	63.85	72.9	65.04	27.5	16.4
2020-09-18	66.27	61.07	73.53	64.21	27.9	15
2020-09-19	69.9333	63.16	75.52	71.12	30	17.6
2020-09-20	65.0133	67.84	65.97	61.23	22.8	15.5
2020-09-21	63.0033	63	63.84	62.17	18.5	16.3
2020-09-22	64.165	61.73	66.6		21.2	15.8
2020-09-23	67.815	63.79	71.84		25.1	17.1
2020-09-24	68.64	62.35	74.93		27.2	16.5
2020-09-25	69.93	66.56	73.3		26.5	18.5

## Sheet: 2021年温度
Date	Average value	Morning	Noon	evening	Maximum temperature	Minimum temperature
2021-04-07	61.145	58.26	64.03		21	14
2021-04-08	61.76	55.31	68.21		23.7	10.5
2021-04-09	61.16	57.51	64.81		21	13.2
2021-04-10	60.945	55.18	66.71		22.9	11.3
2021-04-11	60.535	56.72	64.35		20.5	12.1
2021-04-12	61.355	52.84	69.87		24.7	8.3
2021-04-13	#DIV/0!
2021-04-14	55.455	48.3	62.61		19	7
2021-04-15	61.29	52.65	69.93		21.7	9.8
2021-04-16	58.895	52.41	65.38		21.6	9.1
2021-04-17	60.565	56.54	64.59		21.3	11.7
2021-04-18	63.71	57.13	70.29		26.2	13.2
2021-04-19	65.675	60.07	71.28		26.1	14.4
2021-04-20	63.75	61.69	65.81		20.7	16.1
2021-04-21	62.585	59.79	65.38		20.8	15.1
2021-04-22	63.695	57.4	69.99		24.1	13.5
2021-04-23	62.425	63.18	61.67		18.5	15.2
2021-04-24	59.075	59.02	59.13		16.3	13
2021-04-25	59.55	56.57	62.53		18.2	12.7
2021-04-26	61.745	57.6	65.89		20.9	13.6
2021-04-27	64.565	58.6	70.53		25.6	10.7
2021-04-28	61.95	55.44	68.46		24.4	11.3
2021-04-29	68.58	63.43	73.19	69.12	30.1	17.4
2021-04-30	68.76	62.32	76.53	67.43	31.4	16.8
2021-05-01	67.38	61.11	72.47	68.56	28	15.3
2021-05-02	60.63	63.73	63.23	54.93	19.3	17.1
2021-05-03	62.3467	57.79	64.91	64.34	21.9	13.4
2021-05-04	63.9767	61.2	68.17	62.56	24.1	15.2
2021-05-05	64.5033	56.58	70.61	66.32	26.6	11.4
2021-05-06	68.5333	60.34	76.19	69.07	30.8	14.2
2021-05-07	63.3333	58.46	68.3	63.24	25.3	13.5
2021-05-08	68.78	59.28	75.34	71.72	29.4	14.1
2021-05-09	72.5533	66.21	78.04	73.41	31.5	18.5
2021-05-10	75.14	68.03	78.56	78.83	30.9	19.5
2021-05-11	69.1133	65.26	72.49	69.59	27.9	19.1
2021-05-12	71.3667	65.07	76.4	72.63	30	18.3
2021-05-13	71.85	68.21	75.79	71.55	28.2	18.7
2021-05-14	71.4433	69.13	74.42	70.78	26.9	20
2021-05-15	63.4333	64	64.42	61.88	19.3	15.2
2021-05-16	61.92	61.48	62.77	61.51	19.3	14.5
2021-05-17	64.1	58.43	70	63.87	24.9	12.9
2021-05-18	67.1133	61.59	72.04	67.71	27.3	13
2021-05-19	67.78	63.66	74.07	65.61	29.3	17
2021-05-20	68.5367	61.52	74.07	70.02	29.9	15.8
2021-05-21	71.0233	66.04	75.02	72.01	28	18.4
2021-05-22	69.9567	66.91	76.29	66.67	30.2	19
2021-05-23	65.2667	60.79	69.21	65.8	25.4	13.9
2021-05-24	68.39	61.99	73.56	69.62	29.1	14.1
2021-05-25	67.7333	63.96	70.67	68.57	26.2	17.4
2021-05-26	65.7339	65.7339	73.8358	69.6938	28.9	17.4
2021-05-27	64.3596	64.3596	73.1602	70.4535	27.8	15.9
2021-05-28	68.2961	68.2961	73.7284	68.2107	31	21
2021-05-29	65.1925	65.1925	77.3082	73.9696	32.8	16.3
2021-05-30	70.3245	70.3245	79.572	75.869	34.8	22.4
2021-05-31	70.266	70.266	80.35	71.9111	34.7	22.7
2021-06-01	69.6262	69.6262	75.8824	74.9546	31.8	21.1
2021-06-02	72.6128	72.6128	80.093	70.5087	34.1	21.3
2021-06-03	67.7331	67.7331	71.8568	67.5355	27.3	21
2021-06-04	63.0878	63.0878	75.8288	68.8747	33.5	14.9
2021-06-05	65.5063	65.5063	80.4229	74.0228	36.8	17.8
2021-06-06	69.4747	69.4747	79.6045	75.5605	36.1	22
2021-06-07	73.992	73.992	79.6363	76.0163	37.3	24.9
2021-06-08	77.9833	74.38	81.62	77.95	35.7	25.7
2021-06-09	75.0933	74.96	76.94	73.38	28.9	26
2021-06-10	73.5533	69.35	76.74	74.57	31.8	20
2021-06-11	77.3767	73.95	80.78	77.4	35.3	23.1
2021-06-12	78.44	76.41	81.26	77.65	34.8	27
2021-06-13	78.6967	75.51	81.23	79.35	32.1	25.3
2021-06-14	76.7233	78.65	78.47	73.05	27.8	23.3
2021-06-15	76.9267	74.56	78.99	77.23	28.9	23.3
2021-06-16	70.7067	75.83	68.53	67.76	21.5	19.7
2021-06-17	66.3233	66.03	68.09	64.85	22.7	17.7
2021-06-18	70.43	65.91	74.13	71.25	28.7	17.8
2021-06-19	72.8567	69.57	76.08	72.92	31	21.1
2021-06-20	75.4533	72.14	78.68	75.54	33.2	23.7
2021-06-21	76.75	73.67	80.27	76.31	35.1	24.4
2021-06-22	77.0467	73.03	81.08	77.03	35.7	24.6
2021-06-23	76.1833	74.33	78.99	75.23	35.7	26.7
2021-06-24	75.8033	73.66	79.17	74.58	34.8	25.9
2021-06-25	74.5533	73.28	76.59	73.79	29.5	21.6
2021-06-26	75.89	73.69	77.69	76.29	29.7	24
2021-06-27	79.1667	76.12	81.7	79.68	35.1	25.1
2021-06-28	79.2467	76.03	82.49	79.22	36.9	26.4
2021-06-29	78.3767	76.77	80.52	77.84	33.7	25.5
2021-06-30	78.6	76.9	84.18	74.72	37.8	26.5
2021-07-01	73.24	70.99	73.33	75.4	25.9	21.1
2021-07-02	72.85	74.23	74.22	70.1	26.1	21
2021-07-03	73.46	69.2	75.79	75.39	28.5	20
2021-07-04	76.2233	73.27	79.68	75.72	30.9	22.1
2021-07-05	76.8567	74.51	79.29	76.77	31.2	23.1
2021-07-06	77.0467	75.78	80.58	74.78	32.8	25.3
2021-07-07	77.27	73.59	79.91	78.31	33.6	22.8
2021-07-08	79.4067	76.66	81.88	79.68	34.8	25.3
2021-07-09	80.1	76.96	83.45	79.89	35.9	26.1
2021-07-10	77.46	76.22	81.17	74.99	32.3	24
2021-07-11	76.9433	75.03	80.48	75.32	30.9	22.6
2021-07-12	78.5633	76.93	82.6	76.16	34	24.1
2021-07-13	82.8167	85.29	82.2	80.96	34.2	23.9
2021-07-14	80.98	77.73	84.2	81.01	36.6	25.7
2021-07-15	79.7833	77.92	83.27	78.16	34.4	26.1
2021-07-16	80.6467	78.58	83.14	80.22	34.2	25.9
2021-07-17	80.1967	78.52	83.57	78.5	35	26.5
2021-07-18	77.1733	77.72	77.12	76.68	28.8	24.1
2021-07-19	76.55	75.76	77.75	76.14	27.1	24
2021-07-20	75.8633	75.49	76.86	75.24	26.5	24.1
2021-07-21	78.6233	75.87	82.91	77.09	32.8	24
2021-07-22	78.6233	75.87	82.91	77.09	32.8	24
2021-07-23	75.97	73.97	76.85	77.09	26.4	22.9
2021-07-24	78.2	74.84	81.93	77.83	34	23.1
2021-07-25	78.8067	76.02	81.09	79.31	34.5	24.9
2021-07-26	77.2333	77.83	77.77	76.1	30.1	24.3
2021-07-27	78.35	76.9	81.36	76.79	32.8	24.4
2021-07-28	76.6	75.68	77.79	76.33	28.9	25.1
2021-07-29	76.98	74.83	81.38	74.73	33.2	23.1
2021-07-30	78.1167	73.87	82.37	78.11	33.9	23
2021-07-31	79.88	76.36	83.55	79.73	36	25.3
2021-08-01	79.9167	76.89	82.8	80.06	36.8	26.5
2021-08-02	78.9267	77.12	82.17	77.49	34	26.3
2021-08-03	79.0933	75.96	83.3	78.02	34.8	25.2
2021-08-04	81.9533	76.84	80.28	88.74	29.8	24.7
2021-08-05	78.3667	77.49	80.44	77.17	31	25.2
2021-08-06	77.8633	72.9	81.52	79.17	33.4	22.6
2021-08-07	78.14	76.4	81.22	76.8	35.7	26.5
2021-08-08	75.16	76.56	73.29	75.63	29.4	24.3
2021-08-09	77.6133	74.64	80.91	77.29	31.5	23
2021-08-10	77.8467	75.23	79.96	78.35	31.7	24.1
2021-08-11	78.3667	77.1	81.44	76.56	32.2	25.1
2021-08-12	74.8767	75.36	77.81	71.46	27.9	21.1
2021-08-13	72.9233	69.76	75.59	73.42	28.6	20
2021-08-14	74.44	71.14	78.28	73.9	30.7	20.7
2021-08-15	75.1033	71.57	79.09	74.65	31.9	21.9
2021-08-16	76.4833	73.61	79.48	76.36	30.7	23.5
2021-08-17	77.5533	74.74	80.2	77.72	31.3	24.1
2021-08-18	#DIV/0!
2021-08-19	#DIV/0!
2021-08-20	#DIV/0!
2021-08-21	#DIV/0!
2021-08-22	#DIV/0!
2021-08-23	#DIV/0!
2021-08-24	#DIV/0!
2021-08-25	#DIV/0!
2021-08-26	#DIV/0!
2021-08-27	#DIV/0!
2021-08-28	#DIV/0!
2021-08-29	#DIV/0!
2021-08-30	#DIV/0!
2021-08-31	#DIV/0!
2021-09-01	#DIV/0!
2021-09-02	#DIV/0!
2021-09-03	#DIV/0!
2021-09-04	#DIV/0!
2021-09-05	#DIV/0!
2021-09-06	#DIV/0!
2021-09-07	#DIV/0!
2021-09-08	#DIV/0!
2021-09-09	#DIV/0!
2021-09-10	#DIV/0!
2021-09-11	#DIV/0!

## Sheet: 2022年温度
日期	平均值	Morning	Noon	evening	Maximum temperature	Minimum temperature
2022-04-11	70.9	68.33	75.15	69.22	30.5	16.5
2022-04-12	62.76	61.2	64.07	63.01	19.5	15
2022-04-13	64.27	60.44	66.06	66.31	22.1	12.5
2022-04-14	59.675	58.75	60.6		16.9	14.1
2022-04-15	#DIV/0!
2022-04-16	#DIV/0!
2022-04-17	#DIV/0!
2022-04-18	#DIV/0!
2022-04-19	#DIV/0!
2022-04-20	69.94		71.14	68.74	26.6	23.5
2022-04-21	72.79		74.02	71.56	28.5	25.6
2022-04-22	68.075		69.64	66.51	25.7	20.3
2022-04-23	71.68		71.83	71.53	27.8	25.3
2022-04-24	71.165		71.72	70.61	25.7	23.2
2022-04-25	72.7333	71.8	72.2	74.2	27.7	24.7
2022-04-26	74.28		74.28		29.1	28
2022-04-27	72.16		72.16		27.5	25.7
2022-04-28	61.81		61.81		18.1	16.1
2022-04-29	64.28		64.28		19.8	18.1
2022-04-30	62.39		62.39		19	16.9
2022-05-01	66.57		66.57		23.1	21.8
2022-05-02	70.625		71.45	69.8	26.7	25.5
2022-05-03	71.5		71.5		16.9	26.4
2022-05-04	72.32		72.32		28	27.1
2022-05-05	74.84		74.84		29.9	28.3
2022-05-06	78.42		78.42		32.2	30.6
2022-05-07	#DIV/0!
2022-05-08	66.65		66.65		21.5	20.2
2022-05-09	#DIV/0!
2022-05-10	54.5		54.5		21.5	20.8
2022-05-11	56.5		56.5		24.3	23.6
2022-05-12	69.59		69.59		23.9	23.1
2022-05-13	67.15		67.15		21.4	20.8
2022-05-14	#DIV/0!
2022-05-15	68.83		68.83		24	22
2022-05-16	70.99		70.99		26.7	24.9
2022-05-17	70.765	67.76	73.77		28.4	22.1
2022-05-18	69.0633	66.53	70.46	70.2	25.5	16.7
2022-05-19	71.77	67.74	75.03	72.54	27.9	19.1					68.83
2022-05-20	71.22	67.14	75.3		30.1	19.1					70.99
2022-05-21	72.585	69.53	75.64		29.6	19.9					70.77
2022-05-22	73.2767	69.96	77.31	72.56	31	21.1					69.06
2022-05-23	73.99		70.91	77.07	30.6	26					71.77
2022-05-24	76.35		76.35		30.1	28					71.22
2022-05-25	70.4533	70.49	71.63	69.24	27	21					72.59
2022-05-26	71.7833	67.91	72.91	74.53	28.5	18.9					73.28
2022-05-27	72.4067	67.77	75.83	73.62	27.9	20.4					73.99
2022-05-28	72.84	67.93	76.38	74.21	31.5	20.06					76.35
2022-05-29	72.7433	71.07	75.93	71.23	31.5	20		72.74			70.45
2022-05-30	69.89	69.33	74.59	65.75	29.3	19		69.89			71.78
2022-05-31	69.1467	67.94	71.56	67.94	26.2	19		69.15			72.41
2022-06-01	74.4167	70.92	79.08	73.25	33.5	19.3		74.42			72.84
2022-06-02	76.19	74.52	79.04	75.01	34.3	23.8		76.19			72.74
2022-06-03	76.37	75.59	79.1	74.42	36.1	22.6		76.37
2022-06-04	67.22	66.33	67.41	67.92	21.3	19		67.22
2022-06-05	71.83	69.54	76.44	69.51	31	18.7		71.83
2022-06-06	73.4	72.32	77.36	70.52	33.9	21.1		73.4
2022-06-07	72.7167	72.07	75.41	70.67	30.1	21.5		72.72
2022-06-08	74.5067	72.11	79.29	72.12	35	21.5		74.51				69.89
2022-06-09	73.2733	74.27	77.41	68.14	31.7	20		73.27				69.15
2022-06-10	72.2667	71.49	72.3	73.01	27.7	19.2		72.27				74.42
2022-06-11	74.7	74.36	77.2	72.54	31.9	21.1		74.7				76.19
2022-06-12	70.8433	71.13	71.5	69.9	28.5	20.5		70.84				76.37
2022-06-13	73.2567	72.92	77.01	69.84	32.3	20.7		73.26				67.22
2022-06-14	72.5333	70.44	77.11	70.05	32.9	20.3		72.53				71.83
2022-06-15	73.1	68.03	75.97	75.3	32.9	20.3		73.1				73.4
2022-06-16	73.8467	71.17	77.55	72.82	33.4	21.6		73.85				72.72
2022-06-17	75.9633	74.17	78.88	74.84	34.1	23.4		75.96				74.51
2022-06-18	76.3733	75.05	79.25	74.82	33.5	24.9		76.37				73.27
2022-06-19	75.7233	74.14	77.24	75.79	34	21.8		75.72				72.27
2022-06-20	75.6867	71.32	78.87	76.87	34.4	20.3		75.69		77.3192		74.7
2022-06-21	79.1767	78.15	80.22	79.16	34.1	27.5		79.18				70.84
2022-06-22	77.3833	79.09	77.35	75.71	34.9	24.5		77.38				73.26
2022-06-23	77.3633	77.99	80.59	73.51	34.7	24.5		77.36
2022-06-24	78.3233	76.45	80.91	77.61	36	24.4		78.32
2022-06-25	78.32	76.94	81.23	76.79	38.7	25.5		78.32
2022-06-26	74.91	77.42	75.45	71.86	29	22.4		74.91
2022-06-27	75.0533	74.64	76.4	74.12	33	21.1		75.05
2022-06-28	75.4467	74.19	80.23	71.92	33.7	23.9		75.45
2022-06-29	75.5367	73.94	78.81	73.86	33.7	21.8		75.54
2022-06-30	77.2033	75.59	81.35	74.67	33.7	23.4		77.2
2022-07-01	77.7933	76.25	80.96	76.17	34.3	24.7		77.79
2022-07-02	77.61	78.54	79.39	74.9	33	25.5		77.61
2022-07-03	78.8367	78.28	81.74	76.49	34.1	25		78.84
2022-07-04	80.08	77.33	82.96	79.95	35.1	25.5		80.08
2022-07-05	76.5867	78.62	74.88	76.26	30	21.1		76.59
2022-07-06	75.1333	76.67	79.17	69.56	33.9	24		75.13
2022-07-07	78.9933	76.25	81.43	79.3	38.4	21		78.99
2022-07-08	78.6233	74.26	82.01	79.6	39.9	26.6		78.62
2022-07-09	78.6567	73.3	82.66	80.01	35.5	24.6		78.66
2022-07-10	79.5033	80.98	79.81	77.72	34.7	26		79.5
2022-07-11	74.1767	74.66	75.63	72.24	30	23.1		74.18
2022-07-12	76.6733	76.91	76.92	76.19	28.9	24.3		76.67
2022-07-13	76.58	74.95	77.28	77.51	30.5	23.2		76.58
2022-07-14	79.4267	78.55	81.68	78.05	34.2	24.8		79.43
2022-07-15	77.2267	79.28	76.88	75.52	31.9	25		77.23
2022-07-16	73.5533	74.11	75.49	71.06	29.1	22.5		73.55
2022-07-17	75.3467	74.83	76.07	75.14	32.4	22.7		75.35
2022-07-18	73.5067	69.15	76.17	75.2	29.8	21.2		73.51
2022-07-19	66.72	66.72	66.72		20.5	18.5		66.72
2022-07-20	71.3267	69.33	75.47	69.18	28.1	19.4		71.33
2022-07-21	72.7433	72.97	75.84	69.42	30.7	20		72.74
2022-07-22	67.84	67.11	69.33	67.08	22.4	19.3		67.84
2022-07-23	70.44	68.48	73.06	69.78	29	20.6		70.44
2022-07-24	75.46	73.37	74.94	78.07	30.1	21.3		75.46
2022-07-25	76.9567	73.69	78.76	78.42	32.7	24.9		76.96
2022-07-26	76.87	76.87						76.87
2022-07-27	77.06	77.06						77.06
2022-07-28	#DIV/0!							74.974
2022-07-29	#DIV/0!
2022-07-30	#DIV/0!
2022-07-31	#DIV/0!
2022-08-01	#DIV/0!
2022-08-02	#DIV/0!
2022-08-03	#DIV/0!
2022-08-04	#DIV/0!
2022-08-05	#DIV/0!
2022-08-06	#DIV/0!
2022-08-07	#DIV/0!
2022-08-08	#DIV/0!
2022-08-09	#DIV/0!
2022-08-10	#DIV/0!
2022-08-11	#DIV/0!
2022-08-12	#DIV/0!
2022-08-13	#DIV/0!
2022-08-14	#DIV/0!
2022-08-15	#DIV/0!
2022-08-16	#DIV/0!
2022-08-17	#DIV/0!
2022-08-18	#DIV/0!
2022-08-19	#DIV/0!
2022-08-20	#DIV/0!
2022-08-21	#DIV/0!
2022-08-22	#DIV/0!
2022-08-23	#DIV/0!
2022-08-24	#DIV/0!
2022-08-25	#DIV/0!
2022-08-26	#DIV/0!
2022-08-27	#DIV/0!
2022-08-28	#DIV/0!
2022-08-29	#DIV/0!
2022-08-30	#DIV/0!
2022-08-31	#DIV/0!
2022-09-01	#DIV/0!
2022-09-02	#DIV/0!
2022-09-03	#DIV/0!
2022-09-04	#DIV/0!
2022-09-05	#DIV/0!
2022-09-06	#DIV/0!
2022-09-07	#DIV/0!
2022-09-08	#DIV/0!
2022-09-09	#DIV/0!
2022-09-10	#DIV/0!
2022-09-11	#DIV/0!
2022-09-12	#DIV/0!
2022-09-13	#DIV/0!
2022-09-14	#DIV/0!
2022-09-15	#DIV/0!

## Sheet: 各年度THI对比
	2016 year	2017 year	2018 year	2019 year	2020 year	2021 year	2022 year
2022-04-07	69.842	59.1665	64.8441	58.9128	61.9581	61.145
2022-04-08	67.5433	65.4569	65.8214	61.2454	61.2562	61.76
2022-04-09	64.6136	61.1255	68.2304	60.4651	59.0665	61.16
2022-04-10	68.9034	65.3542	67.6361	62.6641	59.5461	60.945
2022-04-11	72.2964	67.779	64.7676	64.8071	62.022	60.535	70.9
2022-04-12	71.8385	70.844	66.7491	67.0388	64.7047	61.355	62.76
2022-04-13	72.8206	69.8381	67.7624	67.4712	64.4931	61.355	64.27
2022-04-14	72.0503	62.5075	66.4527	65.9891	67.0855	55.455	59.675
2022-04-15	71.3171	63.6041	67.9636	69.939	68.8575	61.29
2022-04-16	74.8624	63.5766	55.5094	64.6877	69.3752	58.895
2022-04-17	76.9116	64.3868	53.8401	63.706	69.9414	60.565
2022-04-18	75.1919	61.0696	55.5592	68.538	71.1408	63.71
2022-04-19	74.5258	63.3265	54.163	70.2258	72.3336	65.675
2022-04-20	75.5398	66.9699	64.9792	63.9059	70.48	63.75	69.94
2022-04-21	75.7601	70.2692	65.9376	57.1299	66.5769	62.585	72.79
2022-04-22	71.705	70.563	64.0394	61.8017	68.4589	63.695	68.08
2022-04-23	71.5577	67.5846	58.7902	60.367	64.4901	62.425	71.68
2022-04-24	73.7556	69.4946	54.6079	64.4637	67.9509	59.075	71.17
2022-04-25	77.332	69.2035	58.234	71.1678	59.4434	59.55	72.73
2022-04-26	79.6963	67.4543	54.9122	67.2415	64.3781	61.745	74.28
2022-04-27	78.6561	68.9328	59.4616	67.2415	63.8551	64.565	72.16
2022-04-28	78.4478	68.6548	64.2402	54.9139	65.8667	61.95	61.81
2022-04-29	80.4172	70.893	69.2873	55.4895	64.7667	68.58	64.28
2022-04-30	72.1236	72.3018	72.5771	59.3208	66.44	68.76	62.39
2022-05-01	73.4514	73.7955	71.7265	65.754	70.1067	67.38	66.57
2022-05-02	76.4953	76.2177	69.0924	62.9057	72.84	60.63	70.63
2022-05-03	74.2926	70.1533	67.5653	64.1416	72.2833	62.3467	71.5
2022-05-04	76.5208	66.5449	64.358	65.9277	66.0633	63.9767	72.32
2022-05-05	78.6067	69.0049	62.9536	68.5809	65.65	64.5033	74.84
2022-05-06	79.9394	68.59	60.3836	62.1593	68.46	68.5333	78.42
2022-05-07	78.15	70.481	63.6773	69.3442	70.46	63.3333
2022-05-08	77.86	70.937	68.3218	59.1999	70.2367	68.78	66.65
2022-05-09	79.0229	73.4866	68.1246	62.1593	71.9833	72.5533
2022-05-10	78.4135	74.4942	69.6086	64.0506	68.4467	75.14	54.5
2022-05-11	77.6735	74.35	69.6527	67.431	69.8967	69.1133	56.5
2022-05-12	76.5962	75.6679	70.7332	69.3366	69.67	71.3667	69.59
2022-05-13	76.1461	76.8107	66.0855	63.991	69.3767	71.85	67.15
2022-05-14	78.6508	74.6346	67.2133	60.8544	70.56	71.4433
2022-05-15	79.1861	71.5956	69.5805	60.6587	71.41	63.4333	68.83
2022-05-16	80.2906	63.407	71.5091	65.4915	54.9467	61.92	70.99
2022-05-17	80.6271	64.1266	60.6572	66.3123	71.28	64.1	70.77
2022-05-18	80.2477	69.132	62.9071	69.9868	72.3833	67.1133	69.06
2022-05-19	79.9045	72.6719	67.2625	72.9651	70.6267	67.78	71.77
2022-05-20	79.4697	74.5609	70.1465	66.8204	71.8133	68.5367	71.22
2022-05-21	74.2585	74.291	67.6911	63.8683	72.7667	71.0233	72.59
2022-05-22	75.1095	76.2699	67.4654	65.5285	75.8867	69.9567	73.28
2022-05-23	79.0728	77.0559	70.0039	68.4977	75.6667	65.2667	73.99
2022-05-24	80.2212	79.7904	70.4298	71.3958	75.9433	68.39	76.35
2022-05-25	79.532	78.8758	75.2147	73.4149	68.1533	67.7333	70.45
2022-05-26	75.6749	77.6248	76.9058	75.7067	67.27	65.7339	71.78
2022-05-27	77.3402	70.2027	77.0092	73.0783	73.34	64.3596	72.41
2022-05-28	80.4053	73.8992	73.2731	65.2299	74.22	68.2961	72.84
2022-05-29	82.7125	74.4817	73.6496	60.286	75.39	65.1925	72.7433
2022-05-30	83.3819	74.0277	70.089	63.0603	76.48	70.3245	69.89
2022-05-31	83.3435	74.6568	65.4281	69.6851	74.82	70.266	69.1467
2022-06-01	83.1974	73.9454	65.3855	70.934	81.81	69.6262	74.4167
2022-06-02	80.8336	75.3049	65.1829	71.3738	67.38	72.6128	76.19
2022-06-03	79.9056	74.9791	65.4283	73.5124	68.26	67.7331	76.37
2022-06-04	82.5411	76.1273	69.7234	73.549	74.22	63.0878	67.22
2022-06-05	82.0508	72.425	72.1526	74.7569	76.09	65.5063	71.83
2022-06-06	81.9072	72.0156	66.4834	67.7532	76.19	69.4747	73.4
2022-06-07	81.4032	74.4312	68.5755	72.7096	75.05	73.992	72.72
2022-06-08	82.7704	76.3957	66.9458	74.5223	80.76	77.98	74.51
2022-06-09	82.7947	77.3978	70.7335	74.7347	75.23	75.0933	73.27
2022-06-10	81.6194	77.093	70.6755	76.1593	76.21	73.5533	72.2667
2022-06-11	79.1796	76.8849	70.8592	76.8719	77.19	77.38	74.7
2022-06-12	79.653	76.6542	70.204	74.8633	72.87	78.44	70.8433
2022-06-13	78.8788	77.3011	70.3866	73.2582	74.32	78.7	73.2567
2022-06-14	79.4618	77.7548	71.5894	73.2582	75.38	76.72	72.5333
2022-06-15	80.4439	79.4612	71.0639	73.9688	76.7	76.93	73.1
2022-06-16	80.2165	79.5133	73.1653	73.8197	78.35	70.71	73.8467
2022-06-17	82.1835	76.4498	73.3607	76.7331	76.92	66.32	75.9633
2022-06-18	84.4562	76.1188	65.1762	75.1623	77.6	70.43	76.3733
2022-06-19	84.651	77.6346	67.247	70.4032	78.39	72.86	75.7233
2022-06-20	85.3319	78.0433	70.289	73.3137	77.88	75.45	75.6867
2022-06-21	85.7315	81.883	72.6315	75.6265	76.61	76.75	79.18
2022-06-22	84.7217	77.1554	75.1404	77.2221	77.96	77.05	77.38
2022-06-23	81.8707	82.9004	75.5273	76.4867	80.08	76.18	77.36
2022-06-24	82.8212	84.4837	73.9658	71.15	80.39	75.8	78.32
2022-06-25	84.9233	82.9927	76.3613	70.81	79.74	74.55	78.32
2022-06-26	84.7405	80.1037	75.0062	74.37	77.63	75.89	74.91
2022-06-27	82.1954	80.9769	75.1723	77.5567	72.82	79.17	75.05
2022-06-28	80.797	81.162	69.7184	75.3433	72.29	79.25	75.45
2022-06-29	79.7222	81.9705	73.5941	76.76	77	78.6	75.54
2022-06-30	84.0924	82.3336	77.6273	75.3433	74.41	78.6	77.2
2022-07-01	84.447	84.4615	76.8112	76.76	76.56	73.24	77.79
2022-07-02	76.5274	84.675	74.4996	75.8667	77.01	72.85	77.61
2022-07-03	72.0418	86.561	75.1917	78.7633	73.54	73.46	78.84
2022-07-04	72.9825	85.2604	76.6776	73.72	74.2	76.2	80.08
2022-07-05	72.6681	83.2301	77.6513	72.0567	77	76.86	76.59
2022-07-06	73.4224	88.5532	78.5057	73.72	77.65	77.05	75.13
2022-07-07	73.0094	85.3622	78.3084	73.6933	76.82	77.27	78.99
2022-07-08	75.8303	79.0823	78.2762	71.4133	73.06	79.41	78.62
2022-07-09	72.6152	73.7513	76.8475	79.94	74.35	80.1	78.66
2022-07-10	71.8844	72.582	72.9421	75.78	74.3	77.46	79.5
2022-07-11	73.8321	75.9373	70.2336	75.6433	72.18	76.94	74.18
2022-07-12	74.8904	77.9621	71.5654	73.6933	76.4	78.56	76.67
2022-07-13	77.2496	81.4101	76.3359	71.4133	78.52	82.82	76.58
2022-07-14	72.3685	83.1747	78.2189	79.94	78.87	80.98	79.43
2022-07-15	71.1717	80.9671	76.3359	75.78	80.15	79.78	77.23
2022-07-16	73.2527	81.7773	78.2189	75.6433	79.75	80.65	73.55
2022-07-17	72.9052	83.8279	78.2309	79.86	80.25	80.1967	75.35
2022-07-18	72.9137	85.1451	76.5437	71.4133	80.45	77.1733	73.51
2022-07-19	71.6385	78.9685	72.0284	79.94	80.85	76.55	33.72
2022-07-20	71.261	76.8407	73.1553	65.78	81.6	75.86	71.33
2022-07-21	72.0157	77.9278	74.6121	75.6433	81.42	78.62	72.74
2022-07-22	73.5437	78.9531	76.9373	78.2233	83.23	78.62	67.84
2022-07-23	73.5576	81.5182	79.4722	76.5333	78.93	75.97	70.44
2022-07-24	73.3711	81.0463	80.452	78.2233	76.87	78.2	75.46
2022-07-25	74.951	80.8268	82.2005	78.2433	79.3	78.81	76.96
2022-07-26	73.6455	78.8452	82.561	74.5767	81.05	77.23
2022-07-27	67.6378	81.4299	79.0357	78.1467	79.41	78.35
2022-07-28	68.1983	80.6467	82.9232	78.53	80.78	76.6
2022-07-29	70.1008	81.0464	82.4268	76.7333	78.24	76.98
2022-07-30	70.7202	80.5907	81.6544	78.5967	76.12	78.12
2022-07-31	73.9315	80.9474	81.0935	75.7967	74.65	79.88
2022-08-01	71.7159	82.0268	82.0798	79.72	72.92	79.92
2022-08-02	72.3703	79.2383	79.6399	80.3467	74.23	78.93
2022-08-03	69.1965	83.6965	80.0541	74.4033	74.41	79.09
2022-08-04	68.601	77.4955	78.28	79.72	71.89	81.95
2022-08-05	65.7198	77.4955	83.986	80.3467	70.26	78.37
2022-08-06	64.1536	72.45	80.1757	74.4033	72.35	77.86
2022-08-07	70.0986	78.6	80.4437	77.2333	72.01	78.14
2022-08-08	69.1725	72.75	80.1757	80.1867	73.28	75.16
2022-08-09	69.2944	68.8	79.869	77.7233	75.77	77.61
2022-08-10	72.7983	64.65	80.4939	78.0733	75.48	77.85
2022-08-11	73.4887	70.8	80.4335	77.4533	75.35	78.37
2022-08-12	62.4329	72.65	85.8846	76.2267	74.3	74.88
2022-08-13		74.291	82.0388	78.05	76.02	72.92
2022-08-14		69.25	80.65	80.1989	77.29	74.44
2022-08-15		67.7	79.6876	80.8473	77.9	75.1
2022-08-16		73.8	78.8106	78.77	73.81	76.48
2022-08-17		73.95	79.0596	76.4067	71.58	77.55
2022-08-18		74.45	79.1181	74.74	70.66
2022-08-19		72.1	80.5188	75.22	71.32
2022-08-20		75.1	79.0697	79.8541	70.18
2022-08-21		73.75	76.7014	79.4392	70.13
2022-08-22		73.75	76.9245	78.2433	71.62
2022-08-23		75.7068	77.0583	78.2667	74.77
2022-08-24		73.2958	78.1666	75.0333	73.41
2022-08-25		75.8653	78.2443	74.5333	73.15
2022-08-26		77.1695	72.1829	77.4667	71.24
2022-08-27		74.0203	73.754	74.7967	73.33
2022-08-28		73.5531	77.1927	72.5833	73.46
2022-08-29		69.4053	76.7334	77.4667	73.14
2022-08-30		73.4471	76.599	74.8	71.69
2022-08-31		67.7416	77.0838	72.6	72.48
2022-09-01		69.2138	77.4461	71.4667	72.25
2022-09-02		65.4935	77.9906	73.8967	66.35
2022-09-03			72.7659	75.0062	67.26
2022-09-04			75.3694	74.8	66.27
2022-09-05			72.6697	72.6	69.93
2022-09-06			67.7373	71.4667	65.01
2022-09-07			70.3492	73.8667	63
2022-09-08			66.8109	70.2667	64.17
2022-09-09			66.2949	73.335	67.82
2022-09-10			69.9742	65.95	68.64
2022-09-11			70.4409	60.7	69.93
2022-09-12			70.0437	59.7
2022-09-13			70.7874	67.1
2022-09-14			67.7189	64.85
2022-09-15			68.9365	65.26
2022-09-16			65.6776	63.4
2022-09-17			63.0765	76
2022-09-18			65.1151	67.7
2022-09-19			65.7635	67.7
2022-09-20			67.1204	67.4
2022-09-21			70.0795	66.6
2022-09-22			70.5263	66.5
2022-09-23			69.6216	66.95
2022-09-24			68.2975	69.2
2022-09-25			60.6964	73.55
2022-09-26				69.5
2022-09-27				71.8
2022-09-28				71.0367
2022-09-29				70.7
2022-09-30				74.2
2022-10-01				66.2
